# Supplementary material for: 3,3′-Di-n-propyl-1,1′-(1,3-phenyl­ene­dimethyl­ene)di(1H-imidazol-3-ium) bis­(hexa­fluorophosphate)
Source: Acta Crystallogr Sect E Struct Rep Online. 2012 Jun 20;68(Pt 7):o2153. doi: 10.1107/S1600536812026955 (PMC3393961; doi:10.1107/S1600536812026955)
Supplement: Supplementary file 1 [file e-68-o2153-sup1.cif]

##############################################################################
#                                                                            #
# This CIF contains the data in a paper accepted for publication in          #
# Acta Crystallographica Section E. It conforms to the requirements of       #
# Notes for Authors for Acta Crystallographica Section E, and has been       #
# peer reviewed under the auspices of the IUCr Commission on Journals.       #
#                                                                            #
# Full details of the Crystallographic Information File format               #
# are given in the paper "The Crystallographic Information File (CIF):       #
# a New Standard Archive File for Crystallography" by S. R. Hall, F. H.      #
# Allen and I. D. Brown [Acta Cryst. (1991), A47, 655-685].                  #
#                                                                            #
# The current version of the core CIF dictionary is obtainable from          #
# ftp://ftp.iucr.org/pub/cif_core.dic.                                       #
#                                                                            #
# Software is freely available for graphical display of the structure(s)     #
# in this CIF. For information consult the CIF software page                 #
# http://www.iucr.org/resources/cif/software.                                #
#                                                                            #
# This file may be used for bona fide research purposes within the           #
# scientific community so long as proper attribution is given to the journal # 
# article from which it was obtained.                                        #
#                                                                            #
##############################################################################
data_I
_audit_creation_method     SHELXL-97
_chemical_name_systematic
;
3,3'-Di-<i>n</i>-propyl-1,1'-(1,3-phenylenedimethylene)di(1<i>H</i>-
imidazol-3-ium) bis(hexafluorophosphate)
;
_chemical_name_common     ?
_chemical_formula_moiety     'C20 H28 N4 2+, 2(F6 P -)'
_chemical_formula_sum     'C20 H28 F12 N4 P2'
_chemical_formula_iupac     'C20 H28 N4 2+, 2P F6 -'
_chemical_formula_weight     614.40
_chemical_melting_point     ?
_symmetry_cell_setting     triclinic
_symmetry_space_group_name_H-M     'P -1'
_symmetry_space_group_name_Hall     '-P 1'
loop_
    _symmetry_equiv_pos_as_xyz
    'x, y, z'
    '-x, -y, -z'
_cell_length_a     7.2623(2)
_cell_length_b     11.3926(3)
_cell_length_c     15.9191(4)
_cell_angle_alpha     86.1570(10)
_cell_angle_beta     80.917(2)
_cell_angle_gamma     88.946(2)
_cell_volume     1297.61(6)
_cell_formula_units_Z     2
_cell_measurement_reflns_used     5331
_cell_measurement_theta_min     2.60
_cell_measurement_theta_max     29.96
_cell_measurement_temperature     100.0(10)
_exptl_crystal_description     'plate'
_exptl_crystal_colour     'colourless'
_exptl_crystal_size_max     0.33
_exptl_crystal_size_mid     0.15
_exptl_crystal_size_min     0.07
_exptl_crystal_density_diffrn     1.572
_exptl_crystal_density_meas     ?
_exptl_crystal_density_method     'not measured'
_exptl_crystal_F_000     628
_exptl_absorpt_coefficient_mu     0.272
_exptl_absorpt_correction_type     multi-scan
_exptl_absorpt_process_details     '(<i>SADABS</i>; Bruker, 2009)'
_exptl_absorpt_correction_T_min     0.9161
_exptl_absorpt_correction_T_max     0.9802
_exptl_special_details
;
The crystal was placed in the cold stream of an Oxford Cryosystems Cobra
open-flow nitrogen cryostat (Cosier & Glazer, 1986) operating at 100.0 (1) K.
;
_diffrn_ambient_temperature     100
_diffrn_radiation_type     MoK\a
_diffrn_radiation_wavelength     0.71073
_diffrn_radiation_source     'fine-focus sealed tube'
_diffrn_radiation_monochromator     graphite
_diffrn_measurement_device_type
;
Bruker SMART APEXII CCD area-detector
;
_diffrn_measurement_method     '\f and \w scans'
_diffrn_detector_area_resol_mean     ?
_diffrn_reflns_number     20758
_diffrn_reflns_av_R_equivalents     0.0374
_diffrn_reflns_av_sigmaI/netI     0.0497
_diffrn_reflns_theta_min     2.14
_diffrn_reflns_theta_max     30.04
_diffrn_reflns_theta_full     30.04
_diffrn_measured_fraction_theta_max     0.987
_diffrn_measured_fraction_theta_full     0.987
_diffrn_reflns_limit_h_min     -10
_diffrn_reflns_limit_h_max     9
_diffrn_reflns_limit_k_min     -16
_diffrn_reflns_limit_k_max     16
_diffrn_reflns_limit_l_min     -22
_diffrn_reflns_limit_l_max     22
_diffrn_standards_number     0
_diffrn_standards_interval_count     .
_diffrn_standards_interval_time     .
_diffrn_standards_decay_%     ?
_refine_special_details
;
Refinement of <i>F</i>^2^ against ALL reflections. The weighted <i>R</i>-factor
<i>wR</i> and goodness of fit <i>S</i> are based on <i>F</i>^2^, conventional
<i>R</i>-factors <i>R</i> are based on <i>F</i>, with <i>F</i> set to zero for
negative <i>F</i>^2^. The threshold expression of <i>F</i>^2^ >
\s(<i>F</i>^2^) is used only for calculating <i>R</i>-factors(gt) <i>etc</i>.
and is not relevant to the choice of reflections for refinement.
<i>R</i>-factors based on <i>F</i>^2^ are statistically about twice as large
as those based on <i>F</i>, and <i>R</i>- factors based on ALL data will be
even larger.
;
_reflns_number_total     7499
_reflns_number_gt     5364
_reflns_threshold_expression     I>2\s(I)
_refine_ls_structure_factor_coef     Fsqd
_refine_ls_matrix_type     full
_refine_ls_R_factor_all     0.0777
_refine_ls_R_factor_gt     0.0508
_refine_ls_wR_factor_gt     0.1132
_refine_ls_wR_factor_ref     0.1258
_refine_ls_goodness_of_fit_ref     1.043
_refine_ls_restrained_S_all     1.043
_refine_ls_number_reflns     7499
_refine_ls_number_parameters     345
_refine_ls_number_restraints     0
_refine_ls_hydrogen_treatment     constr
_refine_ls_weighting_scheme     calc
_refine_ls_weighting_details
         'calc w=1/[\s^2^(Fo^2^)+(0.0483P)^2^+0.7762P] where P=(Fo^2^+2Fc^2^)/3'
_atom_sites_solution_hydrogens     geom
_atom_sites_solution_primary     direct
_atom_sites_solution_secondary     difmap
_refine_ls_shift/su_max     0.001
_refine_ls_shift/su_mean     0.000
_refine_diff_density_max     0.596
_refine_diff_density_min     -0.474
_refine_ls_extinction_method     none
_refine_ls_extinction_coef     ?
loop_
    _atom_type_symbol
    _atom_type_description
    _atom_type_scat_dispersion_real
    _atom_type_scat_dispersion_imag
    _atom_type_scat_source
    'C' 'C' 0.0033 0.0016
                         'International Tables Vol C Tables 4.2.6.8 and 6.1.1.4'
    'H' 'H' 0.0000 0.0000
                         'International Tables Vol C Tables 4.2.6.8 and 6.1.1.4'
    'N' 'N' 0.0061 0.0033
                         'International Tables Vol C Tables 4.2.6.8 and 6.1.1.4'
    'F' 'F' 0.0171 0.0103
                         'International Tables Vol C Tables 4.2.6.8 and 6.1.1.4'
    'P' 'P' 0.1023 0.0942
                         'International Tables Vol C Tables 4.2.6.8 and 6.1.1.4'
_computing_data_collection     'APEX2 (Bruker, 2009)'
_computing_cell_refinement     'SAINT (Bruker, 2009)'
_computing_data_reduction     'SAINT (Bruker, 2009)'
_computing_structure_solution     'SHELXTL (Sheldrick, 2008)'
_computing_structure_refinement     'SHELXTL (Sheldrick, 2008)'
_computing_molecular_graphics     'SHELXTL (Sheldrick, 2008)'
_computing_publication_material
;
SHELXTL (Sheldrick, 2008) and PLATON (Spek, 2009)
;
loop_
    _atom_site_type_symbol
    _atom_site_label
    _atom_site_fract_x
    _atom_site_fract_y
    _atom_site_fract_z
    _atom_site_U_iso_or_equiv
    _atom_site_adp_type
    _atom_site_calc_flag
    _atom_site_refinement_flags
    _atom_site_occupancy
    _atom_site_symmetry_multiplicity
    _atom_site_disorder_assembly
    _atom_site_disorder_group
    P P1 0.85664(7) 0.82097(5) 0.31016(3) 0.02059(12) Uani d . 1 1 . .
    F F1 0.7969(2) 0.91353(17) 0.38048(10) 0.0561(5) Uani d . 1 1 . .
    F F2 0.8446(3) 0.71820(17) 0.38131(13) 0.0755(7) Uani d . 1 1 . .
    F F3 0.9150(2) 0.73192(17) 0.23815(12) 0.0654(6) Uani d . 1 1 . .
    F F4 0.8665(2) 0.92672(15) 0.23893(10) 0.0520(5) Uani d . 1 1 . .
    F F5 0.64195(17) 0.80311(12) 0.30128(8) 0.0300(3) Uani d . 1 1 . .
    F F6 1.07061(17) 0.84028(12) 0.31794(9) 0.0319(3) Uani d . 1 1 . .
    P P2 0.81889(7) 0.34677(4) 0.16519(3) 0.01901(12) Uani d . 1 1 . .
    F F7 0.7426(2) 0.22554(12) 0.21327(9) 0.0381(3) Uani d . 1 1 . .
    F F8 0.7654(2) 0.41275(13) 0.25124(8) 0.0371(3) Uani d . 1 1 . .
    F F9 0.89514(18) 0.46793(11) 0.11586(9) 0.0320(3) Uani d . 1 1 . .
    F F10 0.87151(19) 0.28187(12) 0.07852(8) 0.0324(3) Uani d . 1 1 . .
    F F11 0.61511(16) 0.37691(11) 0.14134(8) 0.0248(3) Uani d . 1 1 . .
    F F12 1.02204(18) 0.31796(11) 0.18866(8) 0.0299(3) Uani d . 1 1 . .
    N N1 0.3946(2) 0.60725(14) 1.20589(10) 0.0192(3) Uani d . 1 1 . .
    N N2 0.5531(2) 0.64301(14) 1.08018(10) 0.0189(3) Uani d . 1 1 . .
    N N3 0.6765(2) 0.94445(15) 0.72832(10) 0.0217(4) Uani d . 1 1 . .
    N N4 0.8876(2) 0.85736(15) 0.64240(11) 0.0223(4) Uani d . 1 1 . .
    C C1 0.5623(3) 0.63404(16) 1.16302(12) 0.0184(4) Uani d . 1 1 . .
    H H1A 0.6712 0.6450 1.1876 0.022 Uiso calc R 1 1 . .
    C C2 0.2740(3) 0.59791(18) 1.14801(13) 0.0238(4) Uani d . 1 1 . .
    H H2A 0.1454 0.5789 1.1609 0.029 Uiso calc R 1 1 . .
    C C3 0.3726(3) 0.62089(18) 1.06960(13) 0.0242(4) Uani d . 1 1 . .
    H H3A 0.3262 0.6217 1.0170 0.029 Uiso calc R 1 1 . .
    C C4 0.7093(3) 0.67501(18) 1.01161(13) 0.0243(4) Uani d . 1 1 . .
    H H4A 0.7001 0.6296 0.9615 0.029 Uiso calc R 1 1 . .
    H H4B 0.8286 0.6535 1.0315 0.029 Uiso calc R 1 1 . .
    C C5 0.7088(3) 0.80473(17) 0.98537(12) 0.0178(4) Uani d . 1 1 . .
    C C6 0.7713(3) 0.88610(19) 1.03618(13) 0.0230(4) Uani d . 1 1 . .
    H H6A 0.8116 0.8599 1.0883 0.028 Uiso calc R 1 1 . .
    C C7 0.7746(3) 1.00469(19) 1.01086(13) 0.0245(4) Uani d . 1 1 . .
    H H7A 0.8155 1.0600 1.0459 0.029 Uiso calc R 1 1 . .
    C C8 0.7182(3) 1.04277(17) 0.93422(13) 0.0233(4) Uani d . 1 1 . .
    H H8A 0.7241 1.1240 0.9162 0.028 Uiso calc R 1 1 . .
    C C9 0.6531(3) 0.96306(17) 0.88368(12) 0.0199(4) Uani d . 1 1 . .
    C C10 0.6477(3) 0.84405(17) 0.91006(12) 0.0187(4) Uani d . 1 1 . .
    H H10A 0.6018 0.7892 0.8762 0.022 Uiso calc R 1 1 . .
    C C11 0.5836(3) 1.0054(2) 0.80269(13) 0.0277(5) Uani d . 1 1 . .
    H H11A 0.4475 0.9925 0.8095 0.033 Uiso calc R 1 1 . .
    H H11B 0.6056 1.0911 0.7922 0.033 Uiso calc R 1 1 . .
    C C12 0.6042(3) 0.9320(2) 0.65459(13) 0.0274(5) Uani d . 1 1 . .
    H H12A 0.4841 0.9567 0.6437 0.033 Uiso calc R 1 1 . .
    C C13 0.7359(3) 0.8779(2) 0.60076(14) 0.0272(5) Uani d . 1 1 . .
    H H13A 0.7261 0.8577 0.5447 0.033 Uiso calc R 1 1 . .
    C C14 0.8479(3) 0.89906(18) 0.71901(12) 0.0224(4) Uani d . 1 1 . .
    H H14A 0.9288 0.8969 0.7605 0.027 Uiso calc R 1 1 . .
    C C15 0.3498(3) 0.58921(18) 1.29920(12) 0.0249(4) Uani d . 1 1 . .
    H H15A 0.2461 0.6427 1.3200 0.030 Uiso calc R 1 1 . .
    H H15B 0.4596 0.6102 1.3247 0.030 Uiso calc R 1 1 . .
    C C16 0.2949(4) 0.4642(2) 1.32888(14) 0.0335(5) Uani d . 1 1 . .
    H H16A 0.3968 0.4096 1.3077 0.040 Uiso calc R 1 1 . .
    H H16B 0.1820 0.4432 1.3057 0.040 Uiso calc R 1 1 . .
    C C17 0.2563(5) 0.4522(2) 1.42580(15) 0.0471(7) Uani d . 1 1 . .
    H H17A 0.2182 0.3715 1.4448 0.071 Uiso calc R 1 1 . .
    H H17B 0.1562 0.5069 1.4465 0.071 Uiso calc R 1 1 . .
    H H17C 0.3695 0.4706 1.4485 0.071 Uiso calc R 1 1 . .
    C C18 1.0638(3) 0.7974(2) 0.61052(14) 0.0301(5) Uani d . 1 1 . .
    H H18A 1.0414 0.7117 0.6128 0.036 Uiso calc R 1 1 . .
    H H18B 1.1555 0.8108 0.6487 0.036 Uiso calc R 1 1 . .
    C C19 1.1443(4) 0.8377(2) 0.52238(15) 0.0411(6) Uani d . 1 1 . .
    H H19A 1.1590 0.9242 0.5189 0.049 Uiso calc R 1 1 . .
    H H19B 1.0570 0.8190 0.4834 0.049 Uiso calc R 1 1 . .
    C C20 1.3308(3) 0.7813(3) 0.49349(16) 0.0404(6) Uani d . 1 1 . .
    H H20A 1.3743 0.8062 0.4336 0.061 Uiso calc R 1 1 . .
    H H20B 1.3184 0.6955 0.4994 0.061 Uiso calc R 1 1 . .
    H H20C 1.4210 0.8054 0.5286 0.061 Uiso calc R 1 1 . .
loop_
    _atom_site_aniso_label
    _atom_site_aniso_U_11
    _atom_site_aniso_U_22
    _atom_site_aniso_U_33
    _atom_site_aniso_U_12
    _atom_site_aniso_U_13
    _atom_site_aniso_U_23
    P1 0.0202(3) 0.0195(3) 0.0224(2) -0.0027(2) -0.00378(19) -0.00144(19)
    F1 0.0388(9) 0.0833(13) 0.0534(10) 0.0118(9) -0.0134(7) -0.0463(9)
    F2 0.0605(12) 0.0671(12) 0.1003(15) -0.0310(10) -0.0419(11) 0.0612(11)
    F3 0.0311(9) 0.0775(13) 0.0976(14) 0.0128(8) -0.0164(9) -0.0670(11)
    F4 0.0490(10) 0.0548(10) 0.0547(10) -0.0246(8) -0.0270(8) 0.0303(8)
    F5 0.0203(6) 0.0327(7) 0.0374(7) -0.0052(5) -0.0051(5) -0.0030(6)
    F6 0.0229(7) 0.0327(7) 0.0425(7) -0.0033(6) -0.0115(5) -0.0046(6)
    P2 0.0217(3) 0.0146(2) 0.0211(2) -0.00125(19) -0.00516(19) -0.00024(18)
    F7 0.0439(9) 0.0262(7) 0.0438(8) -0.0106(6) -0.0115(6) 0.0153(6)
    F8 0.0394(8) 0.0464(9) 0.0287(7) 0.0076(7) -0.0103(6) -0.0165(6)
    F9 0.0267(7) 0.0213(6) 0.0476(8) -0.0056(5) -0.0100(6) 0.0115(6)
    F10 0.0344(7) 0.0357(8) 0.0292(7) 0.0097(6) -0.0080(5) -0.0126(6)
    F11 0.0209(6) 0.0239(6) 0.0311(6) -0.0015(5) -0.0071(5) -0.0041(5)
    F12 0.0274(7) 0.0274(7) 0.0376(7) 0.0037(5) -0.0147(5) -0.0006(5)
    N1 0.0229(9) 0.0153(8) 0.0190(8) -0.0028(7) -0.0024(6) -0.0009(6)
    N2 0.0243(9) 0.0137(7) 0.0181(7) 0.0001(6) -0.0023(6) 0.0007(6)
    N3 0.0218(9) 0.0200(8) 0.0220(8) 0.0009(7) -0.0010(6) 0.0031(6)
    N4 0.0200(9) 0.0221(9) 0.0230(8) 0.0010(7) 0.0001(6) 0.0038(7)
    C1 0.0206(10) 0.0156(9) 0.0192(9) -0.0025(7) -0.0031(7) -0.0008(7)
    C2 0.0214(10) 0.0200(10) 0.0311(10) -0.0023(8) -0.0077(8) -0.0013(8)
    C3 0.0281(11) 0.0202(10) 0.0267(10) 0.0014(8) -0.0114(8) -0.0023(8)
    C4 0.0310(12) 0.0180(10) 0.0207(9) 0.0036(8) 0.0045(8) 0.0020(7)
    C5 0.0182(9) 0.0151(9) 0.0187(8) 0.0012(7) 0.0013(7) -0.0012(7)
    C6 0.0177(10) 0.0292(11) 0.0221(9) 0.0033(8) -0.0023(7) -0.0055(8)
    C7 0.0182(10) 0.0232(10) 0.0321(11) -0.0033(8) 0.0003(8) -0.0108(8)
    C8 0.0200(10) 0.0142(9) 0.0324(11) -0.0032(8) 0.0065(8) -0.0025(8)
    C9 0.0189(10) 0.0183(9) 0.0204(9) 0.0020(8) 0.0019(7) 0.0001(7)
    C10 0.0210(10) 0.0149(9) 0.0194(9) -0.0019(7) 0.0008(7) -0.0032(7)
    C11 0.0309(12) 0.0260(11) 0.0234(10) 0.0098(9) 0.0008(8) 0.0040(8)
    C12 0.0218(11) 0.0329(12) 0.0277(10) -0.0001(9) -0.0056(8) 0.0014(9)
    C13 0.0247(11) 0.0310(12) 0.0259(10) -0.0023(9) -0.0046(8) -0.0004(9)
    C14 0.0232(10) 0.0203(10) 0.0220(9) -0.0013(8) -0.0013(8) 0.0047(7)
    C15 0.0329(12) 0.0213(10) 0.0185(9) -0.0059(9) 0.0024(8) -0.0010(7)
    C16 0.0472(15) 0.0238(11) 0.0272(11) -0.0086(10) 0.0006(10) 0.0018(9)
    C17 0.075(2) 0.0334(14) 0.0272(12) -0.0120(14) 0.0062(12) 0.0060(10)
    C18 0.0268(12) 0.0320(12) 0.0282(11) 0.0085(9) 0.0027(9) 0.0029(9)
    C19 0.0433(15) 0.0446(15) 0.0290(12) 0.0090(12) 0.0103(10) 0.0050(11)
    C20 0.0320(13) 0.0547(17) 0.0333(12) -0.0028(12) 0.0037(10) -0.0140(12)
_geom_special_details
;
All e.s.d.'s (except the e.s.d. in the dihedral angle between two l.s. planes)
are estimated using the full covariance matrix. The cell e.s.d.'s are taken
into account individually in the estimation of e.s.d.'s in distances, angles
and torsion angles; correlations between e.s.d.'s in cell parameters are only
used when they are defined by crystal symmetry. An approximate (isotropic)
treatment of cell e.s.d.'s is used for estimating e.s.d.'s involving l.s.
planes.
;
loop_
    _geom_bond_atom_site_label_1
    _geom_bond_atom_site_label_2
    _geom_bond_site_symmetry_2
    _geom_bond_distance
    _geom_bond_publ_flag
    P1 F2 . 1.5672(16) ?
    P1 F3 . 1.5842(15) ?
    P1 F4 . 1.5926(15) ?
    P1 F1 . 1.5942(15) ?
    P1 F6 . 1.5985(13) ?
    P1 F5 . 1.6054(13) ?
    P2 F8 . 1.5973(13) ?
    P2 F7 . 1.5976(13) ?
    P2 F10 . 1.5988(13) ?
    P2 F12 . 1.6012(13) ?
    P2 F9 . 1.6044(13) ?
    P2 F11 . 1.6104(13) ?
    N1 C1 . 1.329(2) ?
    N1 C2 . 1.378(3) ?
    N1 C15 . 1.471(2) ?
    N2 C1 . 1.328(2) ?
    N2 C3 . 1.378(3) ?
    N2 C4 . 1.477(2) ?
    N3 C14 . 1.329(3) ?
    N3 C12 . 1.376(3) ?
    N3 C11 . 1.477(3) ?
    N4 C14 . 1.326(3) ?
    N4 C13 . 1.382(3) ?
    N4 C18 . 1.473(3) ?
    C1 H1A . 0.9500 ?
    C2 C3 . 1.349(3) ?
    C2 H2A . 0.9500 ?
    C3 H3A . 0.9500 ?
    C4 C5 . 1.509(3) ?
    C4 H4A . 0.9900 ?
    C4 H4B . 0.9900 ?
    C5 C10 . 1.387(3) ?
    C5 C6 . 1.397(3) ?
    C6 C7 . 1.383(3) ?
    C6 H6A . 0.9500 ?
    C7 C8 . 1.388(3) ?
    C7 H7A . 0.9500 ?
    C8 C9 . 1.389(3) ?
    C8 H8A . 0.9500 ?
    C9 C10 . 1.392(3) ?
    C9 C11 . 1.504(3) ?
    C10 H10A . 0.9500 ?
    C11 H11A . 0.9900 ?
    C11 H11B . 0.9900 ?
    C12 C13 . 1.348(3) ?
    C12 H12A . 0.9500 ?
    C13 H13A . 0.9500 ?
    C14 H14A . 0.9500 ?
    C15 C16 . 1.511(3) ?
    C15 H15A . 0.9900 ?
    C15 H15B . 0.9900 ?
    C16 C17 . 1.521(3) ?
    C16 H16A . 0.9900 ?
    C16 H16B . 0.9900 ?
    C17 H17A . 0.9800 ?
    C17 H17B . 0.9800 ?
    C17 H17C . 0.9800 ?
    C18 C19 . 1.478(3) ?
    C18 H18A . 0.9900 ?
    C18 H18B . 0.9900 ?
    C19 C20 . 1.507(4) ?
    C19 H19A . 0.9900 ?
    C19 H19B . 0.9900 ?
    C20 H20A . 0.9800 ?
    C20 H20B . 0.9800 ?
    C20 H20C . 0.9800 ?
loop_
    _geom_angle_atom_site_label_1
    _geom_angle_atom_site_label_2
    _geom_angle_atom_site_label_3
    _geom_angle_site_symmetry_1
    _geom_angle_site_symmetry_3
    _geom_angle
    _geom_angle_publ_flag
    F2 P1 F3 . . 91.17(13) ?
    F2 P1 F4 . . 179.03(12) ?
    F3 P1 F4 . . 89.73(11) ?
    F2 P1 F1 . . 90.50(12) ?
    F3 P1 F1 . . 178.29(11) ?
    F4 P1 F1 . . 88.60(10) ?
    F2 P1 F6 . . 90.08(8) ?
    F3 P1 F6 . . 90.72(8) ?
    F4 P1 F6 . . 90.28(8) ?
    F1 P1 F6 . . 89.63(8) ?
    F2 P1 F5 . . 90.75(8) ?
    F3 P1 F5 . . 89.25(8) ?
    F4 P1 F5 . . 88.89(8) ?
    F1 P1 F5 . . 90.37(8) ?
    F6 P1 F5 . . 179.16(8) ?
    F8 P2 F7 . . 90.62(8) ?
    F8 P2 F10 . . 179.39(8) ?
    F7 P2 F10 . . 89.82(8) ?
    F8 P2 F12 . . 90.01(7) ?
    F7 P2 F12 . . 90.40(7) ?
    F10 P2 F12 . . 90.41(7) ?
    F8 P2 F9 . . 90.01(8) ?
    F7 P2 F9 . . 179.32(8) ?
    F10 P2 F9 . . 89.55(8) ?
    F12 P2 F9 . . 89.86(7) ?
    F8 P2 F11 . . 89.88(7) ?
    F7 P2 F11 . . 90.08(7) ?
    F10 P2 F11 . . 89.70(7) ?
    F12 P2 F11 . . 179.50(8) ?
    F9 P2 F11 . . 89.65(7) ?
    C1 N1 C2 . . 108.30(16) ?
    C1 N1 C15 . . 124.94(17) ?
    C2 N1 C15 . . 126.75(17) ?
    C1 N2 C3 . . 108.44(16) ?
    C1 N2 C4 . . 125.44(17) ?
    C3 N2 C4 . . 126.10(17) ?
    C14 N3 C12 . . 108.51(17) ?
    C14 N3 C11 . . 125.94(18) ?
    C12 N3 C11 . . 125.42(18) ?
    C14 N4 C13 . . 108.28(18) ?
    C14 N4 C18 . . 124.28(18) ?
    C13 N4 C18 . . 127.43(18) ?
    N2 C1 N1 . . 108.94(17) ?
    N2 C1 H1A . . 125.5 ?
    N1 C1 H1A . . 125.5 ?
    C3 C2 N1 . . 107.23(18) ?
    C3 C2 H2A . . 126.4 ?
    N1 C2 H2A . . 126.4 ?
    C2 C3 N2 . . 107.09(17) ?
    C2 C3 H3A . . 126.5 ?
    N2 C3 H3A . . 126.5 ?
    N2 C4 C5 . . 111.85(16) ?
    N2 C4 H4A . . 109.2 ?
    C5 C4 H4A . . 109.2 ?
    N2 C4 H4B . . 109.2 ?
    C5 C4 H4B . . 109.2 ?
    H4A C4 H4B . . 107.9 ?
    C10 C5 C6 . . 119.44(18) ?
    C10 C5 C4 . . 120.15(17) ?
    C6 C5 C4 . . 120.41(18) ?
    C7 C6 C5 . . 120.19(19) ?
    C7 C6 H6A . . 119.9 ?
    C5 C6 H6A . . 119.9 ?
    C6 C7 C8 . . 119.91(18) ?
    C6 C7 H7A . . 120.0 ?
    C8 C7 H7A . . 120.0 ?
    C7 C8 C9 . . 120.51(19) ?
    C7 C8 H8A . . 119.7 ?
    C9 C8 H8A . . 119.7 ?
    C8 C9 C10 . . 119.28(18) ?
    C8 C9 C11 . . 120.31(19) ?
    C10 C9 C11 . . 120.39(18) ?
    C5 C10 C9 . . 120.63(17) ?
    C5 C10 H10A . . 119.7 ?
    C9 C10 H10A . . 119.7 ?
    N3 C11 C9 . . 112.25(17) ?
    N3 C11 H11A . . 109.2 ?
    C9 C11 H11A . . 109.2 ?
    N3 C11 H11B . . 109.2 ?
    C9 C11 H11B . . 109.2 ?
    H11A C11 H11B . . 107.9 ?
    C13 C12 N3 . . 107.08(19) ?
    C13 C12 H12A . . 126.5 ?
    N3 C12 H12A . . 126.5 ?
    C12 C13 N4 . . 107.17(19) ?
    C12 C13 H13A . . 126.4 ?
    N4 C13 H13A . . 126.4 ?
    N4 C14 N3 . . 108.95(18) ?
    N4 C14 H14A . . 125.5 ?
    N3 C14 H14A . . 125.5 ?
    N1 C15 C16 . . 113.01(17) ?
    N1 C15 H15A . . 109.0 ?
    C16 C15 H15A . . 109.0 ?
    N1 C15 H15B . . 109.0 ?
    C16 C15 H15B . . 109.0 ?
    H15A C15 H15B . . 107.8 ?
    C15 C16 C17 . . 109.66(19) ?
    C15 C16 H16A . . 109.7 ?
    C17 C16 H16A . . 109.7 ?
    C15 C16 H16B . . 109.7 ?
    C17 C16 H16B . . 109.7 ?
    H16A C16 H16B . . 108.2 ?
    C16 C17 H17A . . 109.5 ?
    C16 C17 H17B . . 109.5 ?
    H17A C17 H17B . . 109.5 ?
    C16 C17 H17C . . 109.5 ?
    H17A C17 H17C . . 109.5 ?
    H17B C17 H17C . . 109.5 ?
    N4 C18 C19 . . 113.54(19) ?
    N4 C18 H18A . . 108.9 ?
    C19 C18 H18A . . 108.9 ?
    N4 C18 H18B . . 108.9 ?
    C19 C18 H18B . . 108.9 ?
    H18A C18 H18B . . 107.7 ?
    C18 C19 C20 . . 112.5(2) ?
    C18 C19 H19A . . 109.1 ?
    C20 C19 H19A . . 109.1 ?
    C18 C19 H19B . . 109.1 ?
    C20 C19 H19B . . 109.1 ?
    H19A C19 H19B . . 107.8 ?
    C19 C20 H20A . . 109.5 ?
    C19 C20 H20B . . 109.5 ?
    H20A C20 H20B . . 109.5 ?
    C19 C20 H20C . . 109.5 ?
    H20A C20 H20C . . 109.5 ?
    H20B C20 H20C . . 109.5 ?
loop_
    _geom_torsion_atom_site_label_1
    _geom_torsion_atom_site_label_2
    _geom_torsion_atom_site_label_3
    _geom_torsion_atom_site_label_4
    _geom_torsion_site_symmetry_1
    _geom_torsion_site_symmetry_2
    _geom_torsion_site_symmetry_3
    _geom_torsion_site_symmetry_4
    _geom_torsion
    _geom_torsion_publ_flag
    C3 N2 C1 N1 . . . . -0.1(2) ?
    C4 N2 C1 N1 . . . . 178.13(17) ?
    C2 N1 C1 N2 . . . . 0.5(2) ?
    C15 N1 C1 N2 . . . . 179.56(17) ?
    C1 N1 C2 C3 . . . . -0.6(2) ?
    C15 N1 C2 C3 . . . . -179.71(19) ?
    N1 C2 C3 N2 . . . . 0.5(2) ?
    C1 N2 C3 C2 . . . . -0.3(2) ?
    C4 N2 C3 C2 . . . . -178.50(18) ?
    C1 N2 C4 C5 . . . . -95.3(2) ?
    C3 N2 C4 C5 . . . . 82.7(2) ?
    N2 C4 C5 C10 . . . . -103.8(2) ?
    N2 C4 C5 C6 . . . . 76.8(2) ?
    C10 C5 C6 C7 . . . . -0.9(3) ?
    C4 C5 C6 C7 . . . . 178.52(18) ?
    C5 C6 C7 C8 . . . . -0.9(3) ?
    C6 C7 C8 C9 . . . . 1.9(3) ?
    C7 C8 C9 C10 . . . . -1.0(3) ?
    C7 C8 C9 C11 . . . . 177.10(19) ?
    C6 C5 C10 C9 . . . . 1.8(3) ?
    C4 C5 C10 C9 . . . . -177.64(18) ?
    C8 C9 C10 C5 . . . . -0.9(3) ?
    C11 C9 C10 C5 . . . . -178.95(18) ?
    C14 N3 C11 C9 . . . . -28.5(3) ?
    C12 N3 C11 C9 . . . . 156.03(19) ?
    C8 C9 C11 N3 . . . . 126.7(2) ?
    C10 C9 C11 N3 . . . . -55.2(3) ?
    C14 N3 C12 C13 . . . . 0.1(2) ?
    C11 N3 C12 C13 . . . . 176.22(19) ?
    N3 C12 C13 N4 . . . . 0.3(2) ?
    C14 N4 C13 C12 . . . . -0.5(2) ?
    C18 N4 C13 C12 . . . . 178.2(2) ?
    C13 N4 C14 N3 . . . . 0.5(2) ?
    C18 N4 C14 N3 . . . . -178.18(18) ?
    C12 N3 C14 N4 . . . . -0.4(2) ?
    C11 N3 C14 N4 . . . . -176.51(18) ?
    C1 N1 C15 C16 . . . . -114.1(2) ?
    C2 N1 C15 C16 . . . . 64.8(3) ?
    N1 C15 C16 C17 . . . . 178.4(2) ?
    C14 N4 C18 C19 . . . . -135.0(2) ?
    C13 N4 C18 C19 . . . . 46.6(3) ?
    N4 C18 C19 C20 . . . . 176.0(2) ?
loop_
    _geom_hbond_atom_site_label_D
    _geom_hbond_atom_site_label_H
    _geom_hbond_atom_site_label_A
    _geom_hbond_site_symmetry_A
    _geom_hbond_distance_DH
    _geom_hbond_distance_HA
    _geom_hbond_distance_DA
    _geom_hbond_angle_DHA
    _geom_hbond_publ_flag
    C1 H1A F3 1_556 0.9500 2.3200 3.238(3) 162.00 yes
    C2 H2A F9 1_456 0.9500 2.4600 3.274(3) 144.00 yes
    C3 H3A F10 2_666 0.9500 2.4500 3.291(2) 148.00 yes
    C3 H3A F11 2_666 0.9500 2.4900 3.344(2) 150.00 yes
    C4 H4B F9 1_556 0.9900 2.5100 3.195(2) 126.00 yes
    C10 H10A F11 2_666 0.9500 2.5400 3.405(2) 151.00 yes
    C18 H18B F7 2_766 0.9900 2.4300 3.324(3) 149.00 yes
_iucr_refine_instructions_details
;
TITL sfn13_0m in P-1 (100K)
CELL 0.71073   7.2623  11.3926  15.9191  86.157  80.917  88.946
ZERR    2.00   0.0002   0.0003   0.0004   0.001   0.002   0.002
LATT  1
SFAC C H N F P
UNIT 40 56 8 24 4
TEMP -173.000
SIZE 0.074 0.153 0.328
L.S. 10
BOND $H
FMAP 2 1 60
PLAN 20
OMIT 0 0 1
OMIT 0 -3 1
ACTA
CONF
WGHT    0.048300    0.776200
FVAR       0.54239
P1    5    0.856636    0.820973    0.310159    11.00000    0.02015    0.01947 =
         0.02241   -0.00144   -0.00378   -0.00269
F1    4    0.796915    0.913532    0.380485    11.00000    0.03884    0.08329 =
         0.05344   -0.04630   -0.01344    0.01182
F2    4    0.844620    0.718204    0.381310    11.00000    0.06050    0.06713 =
         0.10034    0.06124   -0.04188   -0.03105
F3    4    0.914998    0.731921    0.238150    11.00000    0.03110    0.07752 =
         0.09756   -0.06701   -0.01641    0.01278
F4    4    0.866547    0.926720    0.238934    11.00000    0.04897    0.05476 =
         0.05474    0.03028   -0.02701   -0.02463
F5    4    0.641950    0.803109    0.301276    11.00000    0.02028    0.03272 =
         0.03736   -0.00298   -0.00513   -0.00522
F6    4    1.070607    0.840281    0.317936    11.00000    0.02293    0.03265 =
         0.04254   -0.00463   -0.01147   -0.00334
P2    5    0.818891    0.346769    0.165193    11.00000    0.02175    0.01464 =
         0.02115   -0.00024   -0.00516   -0.00125
F7    4    0.742620    0.225544    0.213265    11.00000    0.04387    0.02618 =
         0.04385    0.01527   -0.01154   -0.01063
F8    4    0.765417    0.412747    0.251235    11.00000    0.03943    0.04642 =
         0.02873   -0.01653   -0.01027    0.00763
F9    4    0.895138    0.467928    0.115862    11.00000    0.02671    0.02126 =
         0.04760    0.01145   -0.00998   -0.00561
F10   4    0.871514    0.281868    0.078524    11.00000    0.03438    0.03569 =
         0.02920   -0.01262   -0.00801    0.00972
F11   4    0.615111    0.376905    0.141340    11.00000    0.02094    0.02386 =
         0.03105   -0.00408   -0.00706   -0.00151
F12   4    1.022043    0.317958    0.188662    11.00000    0.02737    0.02738 =
         0.03763   -0.00062   -0.01471    0.00367
N1    3    0.394645    0.607246    1.205885    11.00000    0.02293    0.01527 =
         0.01905   -0.00089   -0.00244   -0.00278
N2    3    0.553056    0.643005    1.080183    11.00000    0.02430    0.01371 =
         0.01810    0.00070   -0.00229    0.00014
N3    3    0.676531    0.944450    0.728318    11.00000    0.02178    0.01997 =
         0.02198    0.00312   -0.00097    0.00089
N4    3    0.887571    0.857357    0.642403    11.00000    0.02001    0.02206 =
         0.02303    0.00383    0.00007    0.00096
C1    1    0.562350    0.634036    1.163017    11.00000    0.02059    0.01564 =
         0.01916   -0.00085   -0.00312   -0.00250
AFIX  43
H1A   2    0.671240    0.644996    1.187631    11.00000   -1.20000
AFIX   0
C2    1    0.273985    0.597915    1.148011    11.00000    0.02141    0.02001 =
         0.03108   -0.00126   -0.00769   -0.00231
AFIX  43
H2A   2    0.145383    0.578861    1.160926    11.00000   -1.20000
AFIX   0
C3    1    0.372558    0.620886    1.069597    11.00000    0.02814    0.02021 =
         0.02669   -0.00228   -0.01140    0.00140
AFIX  43
H3A   2    0.326224    0.621662    1.016991    11.00000   -1.20000
AFIX   0
C4    1    0.709251    0.675009    1.011612    11.00000    0.03101    0.01795 =
         0.02070    0.00198    0.00451    0.00356
AFIX  23
H4A   2    0.700110    0.629631    0.961545    11.00000   -1.20000
H4B   2    0.828614    0.653525    1.031505    11.00000   -1.20000
AFIX   0
C5    1    0.708806    0.804727    0.985371    11.00000    0.01824    0.01506 =
         0.01868   -0.00124    0.00133    0.00121
C6    1    0.771291    0.886095    1.036176    11.00000    0.01774    0.02921 =
         0.02207   -0.00549   -0.00230    0.00328
AFIX  43
H6A   2    0.811630    0.859915    1.088257    11.00000   -1.20000
AFIX   0
C7    1    0.774598    1.004690    1.010865    11.00000    0.01820    0.02324 =
         0.03213   -0.01077    0.00029   -0.00331
AFIX  43
H7A   2    0.815455    1.059991    1.045912    11.00000   -1.20000
AFIX   0
C8    1    0.718160    1.042769    0.934220    11.00000    0.02000    0.01419 =
         0.03243   -0.00254    0.00651   -0.00322
AFIX  43
H8A   2    0.724072    1.123989    0.916176    11.00000   -1.20000
AFIX   0
C9    1    0.653092    0.963062    0.883677    11.00000    0.01895    0.01834 =
         0.02043    0.00011    0.00185    0.00205
C10   1    0.647719    0.844052    0.910065    11.00000    0.02097    0.01491 =
         0.01937   -0.00316    0.00080   -0.00189
AFIX  43
H10A  2    0.601765    0.789222    0.876166    11.00000   -1.20000
AFIX   0
C11   1    0.583578    1.005446    0.802692    11.00000    0.03089    0.02603 =
         0.02337    0.00404    0.00082    0.00983
AFIX  23
H11A  2    0.447460    0.992477    0.809533    11.00000   -1.20000
H11B  2    0.605573    1.091057    0.792221    11.00000   -1.20000
AFIX   0
C12   1    0.604186    0.931959    0.654589    11.00000    0.02184    0.03290 =
         0.02766    0.00140   -0.00563   -0.00011
AFIX  43
H12A  2    0.484119    0.956750    0.643672    11.00000   -1.20000
AFIX   0
C13   1    0.735853    0.877897    0.600756    11.00000    0.02469    0.03104 =
         0.02590   -0.00038   -0.00458   -0.00232
AFIX  43
H13A  2    0.726109    0.857713    0.544691    11.00000   -1.20000
AFIX   0
C14   1    0.847874    0.899059    0.719009    11.00000    0.02325    0.02035 =
         0.02199    0.00473   -0.00128   -0.00133
AFIX  43
H14A  2    0.928794    0.896853    0.760519    11.00000   -1.20000
AFIX   0
C15   1    0.349755    0.589206    1.299197    11.00000    0.03292    0.02128 =
         0.01852   -0.00103    0.00238   -0.00588
AFIX  23
H15A  2    0.246071    0.642745    1.319995    11.00000   -1.20000
H15B  2    0.459561    0.610202    1.324694    11.00000   -1.20000
AFIX   0
C16   1    0.294901    0.464169    1.328881    11.00000    0.04722    0.02377 =
         0.02722    0.00179    0.00055   -0.00859
AFIX  23
H16A  2    0.396793    0.409618    1.307673    11.00000   -1.20000
H16B  2    0.181998    0.443221    1.305692    11.00000   -1.20000
AFIX   0
C17   1    0.256291    0.452246    1.425801    11.00000    0.07534    0.03343 =
         0.02720    0.00600    0.00622   -0.01202
AFIX 137
H17A  2    0.218220    0.371484    1.444843    11.00000   -1.50000
H17B  2    0.156244    0.506943    1.446542    11.00000   -1.50000
H17C  2    0.369536    0.470631    1.448455    11.00000   -1.50000
AFIX   0
C18   1    1.063753    0.797448    0.610518    11.00000    0.02685    0.03203 =
         0.02817    0.00294    0.00271    0.00845
AFIX  23
H18A  2    1.041426    0.711746    0.612810    11.00000   -1.20000
H18B  2    1.155466    0.810821    0.648693    11.00000   -1.20000
AFIX   0
C19   1    1.144312    0.837665    0.522375    11.00000    0.04330    0.04457 =
         0.02895    0.00499    0.01025    0.00900
AFIX  23
H19A  2    1.158953    0.924160    0.518940    11.00000   -1.20000
H19B  2    1.056970    0.818981    0.483376    11.00000   -1.20000
AFIX   0
C20   1    1.330814    0.781268    0.493492    11.00000    0.03196    0.05470 =
         0.03328   -0.01396    0.00367   -0.00277
AFIX 137
H20A  2    1.374312    0.806236    0.433642    11.00000   -1.50000
H20B  2    1.318422    0.695480    0.499426    11.00000   -1.50000
H20C  2    1.421024    0.805401    0.528620    11.00000   -1.50000
HKLF 4
REM  sfn13_0m in P-1 (100K)
REM R1 =  0.0508 for   5364 Fo > 4sig(Fo)  and  0.0777 for all   7499 data
REM    345 parameters refined using      0 restraints
END
WGHT      0.0483      0.7738
REM Highest difference peak  0.596,  deepest hole -0.474,  1-sigma level  0.069
Q1    1   0.7863  0.8389  0.4000  11.00000  0.05    0.60
Q2    1   0.8315  0.9440  0.2952  11.00000  0.05    0.53
Q3    1   0.9251  0.8062  0.2220  11.00000  0.05    0.43
Q4    1   0.9518  0.8745  0.2377  11.00000  0.05    0.39
Q5    1   0.8961  0.6901  0.2993  11.00000  0.05    0.33
Q6    1   1.0008  0.7620  0.5921  11.00000  0.05    0.32
Q7    1   0.5804  0.6276  1.1170  11.00000  0.05    0.32
Q8    1   0.6258  0.9748  0.7628  11.00000  0.05    0.32
Q9    1   1.0978  0.9030  0.4827  11.00000  0.05    0.32
Q10   1   0.3688  0.6013  1.2440  11.00000  0.05    0.31
Q11   1   0.8481  0.3102  0.1192  11.00000  0.05    0.31
Q12   1   1.0966  0.7214  0.6433  11.00000  0.05    0.31
Q13   1   0.6408  0.8728  0.6335  11.00000  0.05    0.30
Q14   1   1.4067  0.7393  0.5369  11.00000  0.05    0.29
Q15   1   0.7137  0.9964  0.9002  11.00000  0.05    0.29
Q16   1   0.4602  0.6321  1.0802  11.00000  0.05    0.27
Q17   1   0.8117  0.8550  0.6239  11.00000  0.05    0.27
Q18   1   1.4555  0.8203  0.4620  11.00000  0.05    0.26
Q19   1   0.9418  0.7152  0.2188  11.00000  0.05    0.25
Q20   1   0.8415  0.8654  0.6817  11.00000  0.05    0.25
;
data_global
_journal_date_recd_electronic     2012-06-04
_journal_date_accepted     2012-06-14
_journal_name_full     'Acta Crystallographica, Section E'
_journal_year     2012
_journal_volume     68
_journal_issue      7
_journal_page_first     o2153
_journal_page_last     o2153
_journal_paper_category     QO
_journal_paper_doi     10.1107/S1600536812026955
_journal_coeditor_code     LH5488
_publ_contact_author_name     'Hoong-Kun Fun'
_publ_contact_author_address
;
X-ray Crystallography Unit
School of Physics
Universiti Sains Malaysia
11800 USM, Penang
Malaysia
;
_publ_contact_author_email     'hkfun@usm.my'
_publ_contact_author_fax     '604 6579150'
_publ_contact_author_phone     '604 6533652'
_publ_section_title
;\
3,3'-Di-<i>n</i>-propyl-1,1'-(1,3-phenylenedimethylene)di(1<i>H</i>-imidazol-3-\
ium) bis(hexafluorophosphate)
;
loop_
    _publ_author_name
    _publ_author_footnote
    _publ_author_address
    'Haque, Rosenani A.' .
;
School of Chemical Sciences
Universiti Sains Malaysia
11800 USM, Penang
Malaysia
;
    'Nasri, S. Fatimah' .
;
School of Chemical Sciences
Universiti Sains Malaysia
11800 USM, Penang
Malaysia
;
    'Rosli, Mohd Mustaqim' .
;
X-ray Crystallography Unit
School of Physics
Universiti Sains Malaysia
11800 USM, Penang
Malaysia
;
    'Fun, Hoong-Kun'
;
Thomson Reuters ResearcherID: A-3561-2009.
;
;
X-ray Crystallography Unit
School of Physics
Universiti Sains Malaysia
11800 USM, Penang
Malaysia
;
