# Supplementary material for: 3,3′-Di-n-propyl-1,1′-(1,3-phenyl­ene­dimethyl­ene)di(1H-imidazol-3-ium) bis­(hexa­fluorophosphate)
Source: Acta Crystallogr Sect E Struct Rep Online. 2012 Jun 20;68(Pt 7):o2153. doi: 10.1107/S1600536812026955 (PMC3393961; doi:10.1107/S1600536812026955)
Supplement: Supplementary file 2 [file e-68-o2153-Isup2.hkl]

# 
# h,k,l, Fc-squared, Fo-squared, sigma(Fo-squared) and status flag 
# 
data_I
_shelx_title ' sfn13_0m in P-1 (100K)' 
_shelx_refln_list_code          4 
_shelx_F_calc_maximum      184.82 
_exptl_crystal_F_000       628.00 
_reflns_d_resolution_high  0.7099 
 
loop_ 
 _symmetry_equiv_pos_as_xyz 
 'x, y, z' 
 '-x, -y, -z' 
 
_cell_length_a     7.2623 
_cell_length_b    11.3926 
_cell_length_c    15.9191 
_cell_angle_alpha  86.157 
_cell_angle_beta   80.917 
_cell_angle_gamma  88.946 
 
_shelx_F_squared_multiplier     1.000 
 
loop_ 
 _refln_index_h 
 _refln_index_k 
 _refln_index_l 
 _refln_F_squared_calc 
 _refln_F_squared_meas 
 _refln_F_squared_sigma 
 _refln_observed_status 
   1   0   0     1118.98     1084.88     11.27 o 
   2   0   0    11213.47    10641.44    210.59 o 
   3   0   0      119.01       79.02      2.99 o 
   4   0   0     3533.41     3596.86     39.21 o 
   5   0   0        0.91        2.51      2.71 o 
   6   0   0        0.04        1.28      3.02 o 
   7   0   0       61.11       72.64     10.45 o 
   8   0   0       49.30       24.23     12.20 o 
   9   0   0       18.77       10.84     11.27 o 
  -8   1   0       10.38       15.91     11.04 o 
  -7   1   0        6.75       -3.01      3.13 o 
  -6   1   0      164.55      170.42     11.67 o 
  -5   1   0      337.68      340.95      9.62 o 
  -4   1   0       79.83       79.41      5.12 o 
  -3   1   0        1.73        3.92      1.69 o 
  -2   1   0       97.62      112.40      3.57 o 
   1   1   0        1.11       -0.43      1.55 o 
   2   1   0      707.49      763.63     10.01 o 
   3   1   0      517.50      473.28      8.93 o 
   4   1   0       94.72       95.54      4.22 o 
   5   1   0        3.58        0.92      2.37 o 
   6   1   0      592.49      579.04     16.43 o 
   7   1   0       16.90       13.13      4.64 o 
   8   1   0        1.18        4.40      7.73 o 
   9   1   0       36.32       44.21     15.20 o 
  10   1   0      198.93      200.78     30.07 o 
  -8   2   0        8.00       -4.39      8.14 o 
  -7   2   0      272.87      258.67     12.83 o 
  -6   2   0        1.98        9.21      3.91 o 
  -5   2   0     1520.28     1694.48     23.79 o 
  -4   2   0      143.04      138.47      5.80 o 
  -3   2   0        2.31        0.89      1.31 o 
  -2   2   0      562.30      660.79     21.65 o 
  -1   2   0     4039.02     4087.62     77.94 o 
   0   2   0     1197.21     1313.54     22.93 o 
   1   2   0    34158.20    33521.17    362.26 o 
   2   2   0      580.54      534.18     11.34 o 
   3   2   0       59.38       58.29      4.24 o 
   4   2   0     1872.74     1739.87     21.53 o 
   5   2   0     3356.81     3384.76     60.64 o 
   6   2   0      620.77      612.71     18.00 o 
   7   2   0       44.44       40.39      9.24 o 
   8   2   0        1.58        0.53      5.04 o 
   9   2   0       11.56        2.81     10.47 o 
  10   2   0       83.58      127.51     25.29 o 
  -9   3   0        0.01       -9.18      9.18 o 
  -8   3   0      247.63      253.03     29.55 o 
  -7   3   0       71.11       67.75     10.53 o 
  -6   3   0       24.45       21.33      4.82 o 
  -5   3   0     1542.50     1556.51     27.75 o 
  -4   3   0      115.75       96.90      6.22 o 
  -3   3   0      295.27      260.92      8.87 o 
  -2   3   0      797.96      898.29     27.46 o 
  -1   3   0     1403.40     1450.97     34.77 o 
   0   3   0       72.77       91.70      9.95 o 
   1   3   0     3729.39     3856.50     40.89 o 
   2   3   0        0.31        3.35      1.54 o 
   3   3   0      298.52      341.19      9.86 o 
   4   3   0      482.19      462.92     10.62 o 
   5   3   0     1079.36     1004.56     27.71 o 
   7   3   0        9.64       19.29      7.74 o 
   8   3   0       65.57       72.45     10.57 o 
   9   3   0        5.17       -0.81     11.45 o 
  -9   4   0        6.07        6.66     12.19 o 
  -8   4   0       79.33       60.17     15.67 o 
  -7   4   0       11.87       11.09      6.03 o 
  -6   4   0       53.65       53.34     10.24 o 
  -5   4   0        1.19        0.46      2.84 o 
  -4   4   0      601.74      637.49     15.78 o 
  -3   4   0      913.00     1025.39     34.55 o 
  -2   4   0      245.35      254.31     14.24 o 
  -1   4   0     2672.08     2709.76     41.34 o 
   0   4   0     3893.65     3817.09     44.00 o 
   1   4   0       92.25       94.64      5.00 o 
   2   4   0        5.28        8.36      2.46 o 
   3   4   0       79.18       93.99      9.24 o 
   4   4   0       50.46       37.39      5.33 o 
   5   4   0     2355.54     2215.40     46.89 o 
   6   4   0      147.63      159.75     15.24 o 
   7   4   0        9.19        7.23      5.84 o 
   8   4   0       54.13       55.12     19.70 o 
   9   4   0      103.09      126.03     13.23 o 
  -9   5   0      246.94      298.89     36.46 o 
  -8   5   0        5.63       13.87     12.41 o 
  -7   5   0       32.85       22.65      7.23 o 
  -6   5   0      373.16      348.42     18.83 o 
  -5   5   0       40.72       39.27      7.51 o 
  -4   5   0      244.29      216.54     17.36 o 
  -3   5   0     1258.82     1303.49     41.68 o 
  -2   5   0       97.45      133.60     10.88 o 
  -1   5   0     3427.57     3813.79     45.67 o 
   0   5   0     1433.24     1407.72     18.28 o 
   1   5   0     4515.44     4557.82     48.26 o 
   2   5   0      246.36      242.66     13.92 o 
   3   5   0      654.34      721.50     13.42 o 
   4   5   0        5.95        6.46      4.07 o 
   5   5   0      532.13      558.02     43.72 o 
   6   5   0      860.58      857.38     29.15 o 
   7   5   0      243.14      254.94     35.21 o 
   8   5   0        6.99       12.65      7.83 o 
   9   5   0       48.33       40.20     10.60 o 
  -9   6   0        0.88        3.74     12.09 o 
  -8   6   0      144.45      188.22     28.14 o 
  -7   6   0      202.82      176.97     25.30 o 
  -6   6   0       11.34       18.61      6.91 o 
  -5   6   0      178.68      185.58     14.20 o 
  -4   6   0      101.89      103.37     14.63 o 
  -3   6   0      195.78      195.42     15.13 o 
  -2   6   0      514.56      483.85     14.71 o 
  -1   6   0      259.09      248.14      7.91 o 
   0   6   0      484.01      471.11      8.96 o 
   1   6   0     2813.61     2671.60     32.21 o 
   2   6   0      272.03      257.70     17.68 o 
   3   6   0     1197.81     1137.22     19.11 o 
   4   6   0      114.83      114.72      9.86 o 
   5   6   0      218.37      241.68     16.12 o 
   6   6   0      676.69      649.37     26.35 o 
   7   6   0        0.52        9.49      6.56 o 
   8   6   0        0.70        5.17      6.81 o 
   9   6   0        1.28       12.87      8.96 o 
  -9   7   0      296.90      247.65     33.85 o 
  -8   7   0      349.34      383.90     33.94 o 
  -7   7   0        4.97        0.26      8.72 o 
  -6   7   0      153.40      129.96     14.27 o 
  -5   7   0      881.14      905.38     40.09 o 
  -4   7   0      188.67      226.31     20.11 o 
  -3   7   0       22.23       24.83      6.84 o 
  -2   7   0     1351.74     1315.57     30.23 o 
  -1   7   0     2783.59     3046.84     36.09 o 
   0   7   0      411.74      397.30     16.79 o 
   1   7   0        0.15       -1.91      2.39 o 
   2   7   0     2846.32     2748.47     35.22 o 
   3   7   0        0.53        1.11      3.66 o 
   4   7   0       39.13       36.96      9.89 o 
   5   7   0       33.34       22.52      8.98 o 
   6   7   0      101.30      128.60     17.49 o 
   7   7   0        4.51       15.65      9.02 o 
   8   7   0        1.90        5.95      8.63 o 
   9   7   0       37.34       46.39     28.24 o 
  -8   8   0       33.34        3.48     12.30 o 
  -7   8   0        0.09       -0.15      9.06 o 
  -6   8   0      168.17      141.54     15.14 o 
  -5   8   0       15.17       12.50      9.62 o 
  -4   8   0        4.09        0.33      5.97 o 
  -3   8   0       10.63       -1.18      5.68 o 
  -2   8   0      618.53      622.51     20.19 o 
  -1   8   0      893.81      915.15     18.04 o 
   0   8   0      173.35      154.83     11.87 o 
   1   8   0      293.08      316.89     14.44 o 
   2   8   0      272.05      270.90     10.86 o 
   3   8   0       61.51       70.94      7.30 o 
   4   8   0      179.42      179.58     13.19 o 
   5   8   0     1106.90     1060.19     26.97 o 
   6   8   0      456.58      458.35     24.43 o 
   7   8   0      252.74      294.49     22.41 o 
   8   8   0       16.60        7.45     12.95 o 
  -8   9   0      353.02      345.67     34.45 o 
  -7   9   0       19.47        8.87     11.78 o 
  -6   9   0       23.74       11.75     11.94 o 
  -5   9   0      614.88      657.23     38.56 o 
  -4   9   0     1523.06     1655.46     60.69 o 
  -3   9   0       56.03       38.21     12.01 o 
  -2   9   0      885.44      827.83     25.32 o 
  -1   9   0      196.75      238.85     11.12 o 
   0   9   0      191.91      257.19     10.74 o 
   1   9   0      305.56      316.09     11.20 o 
   2   9   0       53.97       81.16      7.80 o 
   3   9   0        9.05       11.49      4.84 o 
   4   9   0      713.29      679.30     16.60 o 
   5   9   0       79.41      100.98     11.24 o 
   6   9   0        2.27        2.09     12.56 o 
   7   9   0        8.74       15.09      9.46 o 
   8   9   0        5.78       12.29     14.60 o 
  -7  10   0       20.81       26.23     14.36 o 
  -6  10   0        0.33        8.91     12.24 o 
  -5  10   0       42.11       35.72     12.63 o 
  -4  10   0      178.35      150.77     21.76 o 
  -3  10   0      253.38      257.64     22.94 o 
  -2  10   0       16.94       15.76      7.03 o 
  -1  10   0      259.87      304.70     11.26 o 
   0  10   0        8.23       13.11      5.86 o 
   1  10   0      107.41      134.86      8.92 o 
   2  10   0       37.36       49.92      6.54 o 
   3  10   0        0.06        3.61      4.65 o 
   4  10   0      110.91      128.18      9.85 o 
   5  10   0        2.82       10.08      7.08 o 
   6  10   0      212.41      231.42     23.83 o 
   7  10   0       56.39       42.43     13.29 o 
  -7  11   0      199.80      205.37     30.98 o 
  -6  11   0        7.08       -2.97     10.28 o 
  -5  11   0       42.25       27.97     12.91 o 
  -4  11   0      566.93      558.06     36.61 o 
  -3  11   0     1822.34     1670.43     62.62 o 
  -2  11   0      292.05      277.55     20.03 o 
  -1  11   0       42.23       24.83      7.98 o 
   0  11   0      270.82      293.09     12.96 o 
   1  11   0       33.97       37.75      7.12 o 
   2  11   0       51.33       41.89      6.57 o 
   3  11   0      148.69      180.44     11.95 o 
   4  11   0      159.16      174.72     11.45 o 
   5  11   0       27.95       21.83     11.85 o 
   6  11   0        0.00       16.07      7.48 o 
   7  11   0       22.90        7.17     10.41 o 
  -6  12   0        2.64        2.34     12.41 o 
  -5  12   0      100.09      114.85     23.01 o 
  -4  12   0        0.63        3.57     10.19 o 
  -3  12   0      115.38       92.12     18.57 o 
  -2  12   0       24.35       29.77     12.44 o 
  -1  12   0      408.63      329.55     19.19 o 
   0  12   0        5.02        7.95      4.98 o 
   1  12   0        8.45       13.18      9.88 o 
   2  12   0       13.83       25.74      7.74 o 
   3  12   0      330.16      314.52     13.39 o 
   4  12   0        3.24        8.75      6.01 o 
   5  12   0       15.25       17.51      8.62 o 
   6  12   0      218.47      226.37     18.60 o 
  -5  13   0       35.19        7.13     11.20 o 
  -4  13   0        4.62        5.58     10.47 o 
  -3  13   0       94.35       66.41     17.45 o 
  -2  13   0      465.66      431.51     22.71 o 
  -1  13   0       19.52       25.58      9.36 o 
   0  13   0        9.43       13.06      5.53 o 
   1  13   0       10.94        5.00      5.32 o 
   2  13   0        0.54       14.41      6.47 o 
   3  13   0      165.08      178.83     20.69 o 
   4  13   0        4.74       12.39      7.53 o 
   5  13   0       41.27       18.32     10.01 o 
  -4  14   0       36.52       30.50     15.03 o 
  -3  14   0       78.27       48.13     17.73 o 
  -2  14   0      181.98      137.89     29.99 o 
  -1  14   0       12.31       -7.58     11.92 o 
   0  14   0       19.15       15.52      6.09 o 
   1  14   0       20.72        7.30      6.00 o 
   2  14   0       22.29       16.96     10.23 o 
   3  14   0       30.88       74.21     11.96 o 
   4  14   0       71.99       71.19     11.75 o 
  -3  15   0      104.04       92.24     22.58 o 
  -2  15   0      287.60      314.70     23.35 o 
  -1  15   0      188.49      167.72     28.62 o 
   0  15   0       35.19       60.24     13.26 o 
   1  15   0      278.12      312.55     15.29 o 
   2  15   0       54.68       46.70      9.99 o 
   3  15   0       16.31       41.13     12.39 o 
   0  16   0       28.72       37.71     19.89 o 
  -3 -15   1      377.32      364.81     17.17 o 
  -2 -15   1       96.84       86.25     11.31 o 
  -1 -15   1      186.15      196.70     14.30 o 
   0 -15   1       54.93       83.32     15.89 o 
   1 -15   1       71.68       74.85     14.12 o 
   2 -15   1       93.25       56.25     17.95 o 
   3 -15   1      133.16      114.79     23.38 o 
  -4 -14   1       15.12       11.40      9.76 o 
  -3 -14   1        4.47        7.51      8.13 o 
  -2 -14   1        0.01        1.92      8.38 o 
  -1 -14   1      139.16      164.83     13.06 o 
   0 -14   1       10.47        8.82     11.95 o 
   1 -14   1        8.30       11.12      9.03 o 
   2 -14   1        0.71       10.70     11.31 o 
   3 -14   1       48.78       30.44     15.44 o 
   4 -14   1       20.50        3.89     10.91 o 
  -5 -13   1       11.39       16.01      8.49 o 
  -4 -13   1      107.98      116.34     10.72 o 
  -3 -13   1      116.01      164.46     14.46 o 
  -2 -13   1      312.60      339.25     19.53 o 
  -1 -13   1       28.30       20.90     10.03 o 
   0 -13   1      177.86      171.23     14.10 o 
   1 -13   1      101.72      102.23     35.92 o 
   2 -13   1       16.65       19.12     10.82 o 
   3 -13   1       13.24       14.35     11.36 o 
   4 -13   1      201.07      163.54     25.83 o 
   5 -13   1       18.85       -1.10     11.37 o 
  -6 -12   1      152.26      154.15     17.21 o 
  -5 -12   1       14.13       13.46      8.15 o 
  -4 -12   1      102.13      116.16     10.44 o 
  -3 -12   1       19.31       25.50      6.53 o 
  -2 -12   1       73.98       94.02     11.85 o 
  -1 -12   1        1.12        0.27      4.95 o 
   0 -12   1      178.12      171.88     14.01 o 
   1 -12   1       32.29       44.22     10.01 o 
   2 -12   1       59.76       68.42     15.09 o 
   3 -12   1      179.24      180.31     24.83 o 
   4 -12   1       85.37       65.95     17.28 o 
   5 -12   1       64.39       27.14     14.03 o 
   6 -12   1       10.06       12.64     13.33 o 
  -7 -11   1       97.96       95.66     18.09 o 
  -6 -11   1       59.05       88.13     12.08 o 
  -5 -11   1       11.98       23.21      8.30 o 
  -4 -11   1        9.28       11.38      5.91 o 
  -3 -11   1      185.08      224.51     13.22 o 
  -2 -11   1        6.26       13.58      4.96 o 
  -1 -11   1       72.91       96.84     12.79 o 
   0 -11   1        6.50       -3.03      4.41 o 
   1 -11   1      399.37      387.49     28.52 o 
   2 -11   1      684.63      596.61     34.15 o 
   3 -11   1        8.47       -3.72      6.67 o 
   4 -11   1       51.61       52.18     15.72 o 
   5 -11   1      278.16      236.69     29.64 o 
   6 -11   1       86.16       65.35     18.60 o 
   7 -11   1       61.62       42.32     16.47 o 
  -7 -10   1      209.61      238.64     26.79 o 
  -6 -10   1       40.25       45.52      9.37 o 
  -5 -10   1      106.89      130.15     13.53 o 
  -4 -10   1      175.13      192.14     12.41 o 
  -3 -10   1      284.40      290.32     15.84 o 
  -2 -10   1        8.69       11.96      5.43 o 
  -1 -10   1       25.44       30.13      5.60 o 
   0 -10   1      398.64      453.10     14.79 o 
   1 -10   1      809.12      735.54     24.97 o 
   2 -10   1       53.31       63.20     10.26 o 
   3 -10   1        6.00        1.27      7.62 o 
   4 -10   1      653.61      697.88     39.24 o 
   5 -10   1      136.11       86.80     18.03 o 
   6 -10   1        7.24       -1.59     10.17 o 
   7 -10   1        0.00        0.48     10.90 o 
  -8  -9   1      147.34      165.76     20.04 o 
  -7  -9   1       10.74        5.59      8.89 o 
  -6  -9   1        1.90       -1.31      8.04 o 
  -5  -9   1       12.95        9.50      6.43 o 
  -4  -9   1      254.82      247.56     11.91 o 
  -3  -9   1      448.29      466.13     14.46 o 
  -2  -9   1        2.22        2.34      4.19 o 
  -1  -9   1      410.41      425.80     12.83 o 
   0  -9   1      851.37      898.40     20.05 o 
   1  -9   1      135.51      153.93     19.87 o 
   2  -9   1     1513.96     1549.71     35.94 o 
   3  -9   1      704.97      693.82     35.34 o 
   4  -9   1      286.84      256.97     23.21 o 
   5  -9   1        9.90       11.60      9.42 o 
   6  -9   1      468.59      509.44     34.03 o 
   7  -9   1       38.71       30.99     15.11 o 
   8  -9   1       75.80       36.39     16.02 o 
  -8  -8   1      210.08      229.56     22.90 o 
  -7  -8   1      346.32      321.79     22.48 o 
  -6  -8   1      453.09      405.89     23.41 o 
  -5  -8   1        9.66       14.25      7.41 o 
  -4  -8   1      188.69      194.95     16.38 o 
  -3  -8   1       78.94       87.61      7.94 o 
  -2  -8   1      649.81      634.41     16.93 o 
  -1  -8   1      407.07      392.03     12.10 o 
   0  -8   1      133.46      136.49      6.09 o 
   1  -8   1     1273.00     1413.99     23.29 o 
   2  -8   1       26.32       59.70      9.37 o 
   3  -8   1       14.29       14.39      7.74 o 
   4  -8   1        5.42       -0.40      6.24 o 
   5  -8   1      298.54      322.12     18.03 o 
   6  -8   1      186.35      166.16     21.11 o 
   7  -8   1        2.01        6.34     10.69 o 
   8  -8   1        1.62        1.10     10.55 o 
  -9  -7   1       58.86       52.48     14.93 o 
  -8  -7   1       44.98       31.99     10.92 o 
  -7  -7   1      168.50      177.36     18.86 o 
  -6  -7   1        3.52        3.46      6.16 o 
  -5  -7   1       11.12       12.99      5.83 o 
  -4  -7   1       38.27       56.66      8.20 o 
  -3  -7   1      920.03      917.58     18.46 o 
  -2  -7   1      641.85      591.61     14.33 o 
  -1  -7   1      519.01      542.46     14.64 o 
   0  -7   1       11.55       21.72      3.55 o 
   1  -7   1      511.91      555.53     15.85 o 
   2  -7   1       73.99      101.34     15.41 o 
   3  -7   1      257.61      267.14     18.77 o 
   4  -7   1      533.50      578.34     31.48 o 
   5  -7   1       18.02       15.48      6.47 o 
   6  -7   1        0.38        1.47      5.58 o 
   7  -7   1      326.09      318.39     29.12 o 
   8  -7   1        1.31        8.16     12.50 o 
   9  -7   1       95.93      111.95     24.76 o 
  -9  -6   1        2.08        2.17      8.17 o 
  -8  -6   1      328.33      320.39     21.17 o 
  -7  -6   1      618.85      535.30     61.66 o 
  -6  -6   1      629.08      571.43     25.27 o 
  -5  -6   1     1578.18     1477.74     39.71 o 
  -4  -6   1      857.25      770.57     20.19 o 
  -3  -6   1       64.62       53.05      5.61 o 
  -2  -6   1      624.57      579.51     13.21 o 
  -1  -6   1      902.21      837.32     15.02 o 
   0  -6   1        0.26       -1.19      1.41 o 
   1  -6   1        0.05        0.97      2.56 o 
   2  -6   1      159.13      164.44     22.08 o 
   3  -6   1      295.40      353.94     20.63 o 
   4  -6   1       66.49       64.00     12.30 o 
   5  -6   1       33.66       36.25      7.75 o 
   6  -6   1      332.33      323.09     20.37 o 
   7  -6   1       37.91       35.52      8.95 o 
   8  -6   1      116.83      131.74     22.55 o 
   9  -6   1        0.04        6.33     12.02 o 
  -9  -5   1       91.91       91.02     14.37 o 
  -8  -5   1        6.46        3.66      5.95 o 
  -7  -5   1        0.49        2.52      6.43 o 
  -6  -5   1      761.27      761.52     29.49 o 
  -5  -5   1       74.28       76.41     16.90 o 
  -4  -5   1      309.71      267.82     11.80 o 
  -3  -5   1      797.43      827.94     15.14 o 
  -2  -5   1       72.82       69.77      5.29 o 
  -1  -5   1     1220.49     1168.37     17.45 o 
   0  -5   1      619.65      801.05     14.91 o 
   1  -5   1     3975.00     4224.17     62.38 o 
   2  -5   1      766.76      735.89     26.97 o 
   3  -5   1       46.82       50.61      9.35 o 
   4  -5   1       35.45       44.93      7.15 o 
   5  -5   1      299.95      302.06     15.72 o 
   6  -5   1       17.44       23.73      7.13 o 
   7  -5   1       78.46       68.75     10.78 o 
   8  -5   1       57.69       74.87     18.87 o 
   9  -5   1      122.60       99.65     22.57 o 
  -9  -4   1      140.20      135.02     15.07 o 
  -8  -4   1       98.42       95.07     13.81 o 
  -7  -4   1      472.49      466.80     31.57 o 
  -6  -4   1      637.24      612.18     23.74 o 
  -5  -4   1      157.65      149.57     18.20 o 
  -4  -4   1     3007.70     2909.04     42.44 o 
  -3  -4   1       74.73       83.24      6.71 o 
  -2  -4   1       32.83       33.70      3.43 o 
  -1  -4   1     1163.60     1167.37     16.53 o 
   0  -4   1       68.07       69.66      5.62 o 
   1  -4   1      980.52     1052.62     19.86 o 
   2  -4   1      621.38      576.06     22.46 o 
   3  -4   1      431.85      441.86     21.44 o 
   4  -4   1      283.57      289.89      9.15 o 
   5  -4   1       14.03       11.91      3.12 o 
   6  -4   1       50.54       46.19      8.83 o 
   7  -4   1       92.23       97.25     12.53 o 
   8  -4   1        3.18        1.98      9.38 o 
   9  -4   1       55.18       58.97     17.93 o 
  -9  -3   1        9.96        1.01     10.34 o 
  -8  -3   1       70.15       79.27     12.30 o 
  -7  -3   1       90.62      101.71     13.21 o 
  -6  -3   1       86.26       81.68      8.97 o 
  -5  -3   1        0.08       -1.31      3.24 o 
  -4  -3   1        0.09       -0.44      2.35 o 
  -3  -3   1       93.21      116.60      7.23 o 
  -2  -3   1     3687.35     3904.10     38.40 o 
  -1  -3   1     1667.63     1583.88     20.60 o 
   1  -3   1      443.83      507.60     17.41 o 
   2  -3   1      592.09      588.73     21.16 o 
   3  -3   1        0.66        0.15      1.51 o 
   4  -3   1     2475.62     2631.76     36.67 o 
   5  -3   1        6.57        5.15      3.05 o 
   6  -3   1       18.42       10.02      3.97 o 
   7  -3   1       84.76       72.97     11.82 o 
   8  -3   1      136.18      121.01     22.16 o 
   9  -3   1       69.45       82.92     20.92 o 
  -9  -2   1      115.35      118.43     22.68 o 
  -8  -2   1      125.59      145.73     13.69 o 
  -7  -2   1        0.00        2.04      4.00 o 
  -6  -2   1      996.25      931.63     45.52 o 
  -5  -2   1      430.15      386.38     22.22 o 
  -4  -2   1      260.72      293.92     10.90 o 
  -3  -2   1      446.22      429.55     11.86 o 
  -2  -2   1       35.66       63.19      2.97 o 
  -1  -2   1        1.24        2.84      1.42 o 
   0  -2   1       27.48       41.20      4.63 o 
   1  -2   1    10071.77     9943.31    175.36 o 
   2  -2   1     1996.26     1975.04     38.71 o 
   3  -2   1      806.91      811.13     12.34 o 
   4  -2   1      106.04      138.19      6.92 o 
   5  -2   1      309.95      303.27     11.29 o 
   6  -2   1       43.72       34.75      5.54 o 
   7  -2   1       31.05       28.98      8.13 o 
   8  -2   1       31.73       13.70     10.52 o 
   9  -2   1       19.24        3.86     11.74 o 
  -9  -1   1        1.42        0.63      9.97 o 
  -8  -1   1        1.76        8.09      5.98 o 
  -7  -1   1      204.70      197.63     15.62 o 
  -6  -1   1       18.73       12.08      4.16 o 
  -5  -1   1       10.45       25.97      5.92 o 
  -4  -1   1      974.10      963.35     22.18 o 
  -3  -1   1     1792.06     1809.14     27.14 o 
  -2  -1   1      489.21      514.94      9.40 o 
  -1  -1   1     1123.23     1135.34     11.75 o 
   0  -1   1     2520.35     2574.81     43.28 o 
   1  -1   1     2003.13     2059.39     22.75 o 
   2  -1   1     5913.55     5863.90     47.92 o 
   3  -1   1      105.67      113.63      3.92 o 
   4  -1   1     7054.37     7265.29     68.97 o 
   5  -1   1      843.78      872.64     20.70 o 
   6  -1   1        2.91        2.51      3.18 o 
   7  -1   1       31.42       36.87      6.64 o 
   8  -1   1        5.99        5.13      6.71 o 
  -9   0   1        2.29        6.61     11.59 o 
  -8   0   1        9.60        6.34      9.07 o 
  -7   0   1        2.11        7.28      4.37 o 
  -6   0   1        1.92       -1.16      3.28 o 
  -5   0   1      477.46      449.35     11.89 o 
  -4   0   1     2785.95     2838.85     40.01 o 
  -3   0   1      169.36      174.73      6.14 o 
  -2   0   1    11772.24    11435.94    176.87 o 
  -1   0   1     8016.58     7881.05    101.15 o 
   1   0   1       11.03       20.34      1.38 o 
   2   0   1     8616.13     8325.03     66.08 o 
   3   0   1      267.05      277.25      5.06 o 
   4   0   1     1793.36     1923.20     20.58 o 
   5   0   1      150.04      118.90      6.15 o 
   6   0   1      162.25      138.63     10.88 o 
   7   0   1        3.85        5.84      4.75 o 
   8   0   1        7.99        3.16      8.97 o 
   9   0   1       27.44       34.79     14.51 o 
  -8   1   1       62.93       61.38     15.25 o 
  -7   1   1       19.65       12.25      4.15 o 
  -6   1   1        2.20        0.62      2.96 o 
  -5   1   1      118.63      109.73      7.05 o 
  -4   1   1      260.68      255.17      8.15 o 
  -3   1   1      755.84      803.23     15.33 o 
  -2   1   1     2035.89     2059.53     29.17 o 
  -1   1   1      822.69      743.43     13.76 o 
   0   1   1     1565.15     1494.76     16.90 o 
   1   1   1      704.47      599.68     15.93 o 
   2   1   1     1294.90     1259.81     14.89 o 
   3   1   1      235.27      251.33      5.08 o 
   4   1   1     1106.74      993.33     13.17 o 
   5   1   1     1938.09     1933.68     24.20 o 
   6   1   1       15.74       19.83      4.52 o 
   7   1   1      184.94      151.40     21.12 o 
   8   1   1      136.87      154.72     23.03 o 
   9   1   1      289.13      343.91     30.22 o 
  10   1   1      102.16      114.31     23.62 o 
  -8   2   1       20.64       28.54     12.72 o 
  -7   2   1       85.45       89.23     11.27 o 
  -6   2   1      267.90      240.40      9.39 o 
  -5   2   1      276.99      310.57      9.76 o 
  -4   2   1       36.98       15.07      2.92 o 
  -3   2   1       52.43       46.01      4.14 o 
  -2   2   1      524.09      523.20     13.42 o 
  -1   2   1    33306.45    32493.70    831.09 o 
   0   2   1     2359.77     2469.43     31.92 o 
   1   2   1      923.71      936.55     13.69 o 
   2   2   1       10.27       27.76      3.77 o 
   3   2   1     2423.83     2435.38     30.30 o 
   4   2   1      516.30      542.44     11.64 o 
   5   2   1     1768.39     1785.86     23.38 o 
   6   2   1        8.43        6.29      3.94 o 
   7   2   1       64.19       52.79     13.04 o 
   8   2   1        3.52       -2.36      7.52 o 
   9   2   1        2.69        6.76     11.44 o 
  10   2   1       21.61       18.22     13.14 o 
  -9   3   1      145.94       85.49     20.57 o 
  -8   3   1        8.92        5.10     10.20 o 
  -7   3   1       74.14       58.53     10.01 o 
  -6   3   1       54.54       47.37      6.73 o 
  -5   3   1       29.15       22.85      3.91 o 
  -4   3   1       40.25       51.73      4.42 o 
  -3   3   1        8.57        3.59      1.79 o 
  -2   3   1        5.48       10.31      3.09 o 
  -1   3   1     2124.43     2075.67     25.45 o 
   0   3   1     7658.07     7577.52     82.43 o 
   1   3   1     1414.98     1370.67     19.71 o 
   2   3   1        0.01        3.37      2.31 o 
   3   3   1      155.31      178.72     24.46 o 
   4   3   1       91.65      118.33      6.13 o 
   5   3   1      555.42      559.96     14.50 o 
   6   3   1        8.57        4.00      4.87 o 
   7   3   1      164.97      172.87     14.02 o 
   8   3   1        0.28       11.03     10.10 o 
   9   3   1      383.84      382.86     33.66 o 
  -9   4   1       77.89       59.52     18.05 o 
  -8   4   1       28.53       36.48     15.01 o 
  -7   4   1       32.52       38.81      8.96 o 
  -6   4   1      914.94      853.23     37.20 o 
  -5   4   1      556.05      544.97     14.96 o 
  -4   4   1       14.56       18.17      3.43 o 
  -3   4   1     2342.67     2518.36     63.18 o 
  -2   4   1     2804.39     2913.78     66.21 o 
  -1   4   1      226.82      267.16      7.05 o 
   0   4   1     1338.11     1393.71     17.88 o 
   1   4   1     4308.35     4557.08     46.87 o 
   2   4   1      176.82      160.57      7.05 o 
   3   4   1      213.82      280.77      9.67 o 
   4   4   1     2750.52     2772.85     39.76 o 
   5   4   1      879.93      944.02     18.64 o 
   6   4   1      949.39      981.74     43.82 o 
   7   4   1       34.96       31.63      8.44 o 
   8   4   1       17.42        9.64      7.06 o 
   9   4   1       57.04       72.02     19.77 o 
  -9   5   1      263.96      280.98     35.11 o 
  -8   5   1       68.27       55.02     16.38 o 
  -7   5   1       17.62        0.56      8.90 o 
  -6   5   1      129.29      151.18     14.96 o 
  -5   5   1       97.14       86.90     21.98 o 
  -4   5   1        9.02       -1.58      3.93 o 
  -3   5   1        3.43        5.75      2.87 o 
  -2   5   1      249.26      252.79      9.92 o 
  -1   5   1     1576.93     1607.04     27.40 o 
   0   5   1       28.90       23.91      2.56 o 
   1   5   1      692.09      659.31     12.13 o 
   2   5   1      308.44      282.93      8.45 o 
   3   5   1      389.76      401.91     23.13 o 
   4   5   1       98.14       94.09     11.66 o 
   5   5   1     1628.55     1614.21     39.19 o 
   6   5   1       20.60       24.61      7.40 o 
   7   5   1        4.83       -2.28      4.15 o 
   8   5   1       11.64       10.83      7.29 o 
   9   5   1        0.13        4.48      7.55 o 
  -9   6   1        0.18        1.99     12.37 o 
  -8   6   1      119.64      114.34     22.95 o 
  -7   6   1       11.74       12.30     11.20 o 
  -6   6   1       18.54       13.50      6.56 o 
  -5   6   1     1103.14     1090.06     32.12 o 
  -4   6   1      660.43      615.79     30.17 o 
  -3   6   1       58.98       50.69     10.53 o 
  -2   6   1      617.67      613.68     21.34 o 
  -1   6   1      137.53      146.95      6.96 o 
   0   6   1     1495.02     1655.34     19.33 o 
   1   6   1      204.79      209.63      7.83 o 
   2   6   1     1046.36     1031.40     17.36 o 
   3   6   1       17.23       13.51      3.66 o 
   4   6   1      756.55      735.28     19.28 o 
   5   6   1      655.61      634.83     24.39 o 
   6   6   1      313.10      305.56     23.16 o 
   7   6   1      212.63      217.59     19.82 o 
   8   6   1      174.28      204.58     19.60 o 
   9   6   1       73.44       90.91     21.86 o 
  -8   7   1      189.66      218.45     31.27 o 
  -7   7   1       31.37       35.05     13.64 o 
  -6   7   1       56.77       40.92     11.22 o 
  -5   7   1        1.63       11.01      8.43 o 
  -4   7   1       61.34       71.76     13.82 o 
  -3   7   1        6.09        2.82      4.13 o 
  -2   7   1      481.13      574.79     18.08 o 
  -1   7   1     1322.93     1386.80     20.57 o 
   0   7   1      578.85      562.45     10.50 o 
   1   7   1      753.97      640.04     13.46 o 
   2   7   1       56.63       59.50      5.87 o 
   3   7   1      411.35      398.52     11.98 o 
   4   7   1       51.26       48.21      7.09 o 
   5   7   1        6.85       18.72      7.20 o 
   6   7   1       79.61       90.15     13.25 o 
   7   7   1       17.15        4.84      8.74 o 
   8   7   1       69.69       64.88     13.56 o 
   9   7   1        0.16       -0.05      9.03 o 
  -8   8   1       14.45       10.72     12.04 o 
  -7   8   1       10.02       16.67     12.21 o 
  -6   8   1        5.21        5.89      5.98 o 
  -5   8   1       39.42       44.72     14.10 o 
  -4   8   1      625.78      648.31     34.92 o 
  -3   8   1      171.47      168.00     19.78 o 
  -2   8   1      288.98      266.84     14.27 o 
  -1   8   1      352.06      375.16     11.71 o 
   0   8   1     3100.71     3117.16     37.70 o 
   1   8   1        7.74        8.40      3.65 o 
   2   8   1      835.26      920.53     18.30 o 
   3   8   1      405.36      402.50     12.97 o 
   4   8   1       44.01       56.30      8.74 o 
   5   8   1     1193.41     1206.51     37.36 o 
   6   8   1       22.29       21.69     12.56 o 
   7   8   1        6.21       -0.78      7.19 o 
   8   8   1        0.21        1.97      8.50 o 
  -8   9   1       34.05       27.87     14.96 o 
  -7   9   1        0.51       -3.09      9.78 o 
  -6   9   1      358.18      447.24     34.33 o 
  -5   9   1        1.04       -3.61      7.37 o 
  -4   9   1       66.73       77.26     15.93 o 
  -3   9   1       39.94       46.61     11.95 o 
  -2   9   1      753.01      779.32     24.92 o 
  -1   9   1       20.76       12.01      4.30 o 
   0   9   1      327.38      318.93     13.35 o 
   1   9   1      682.98      603.59     14.68 o 
   2   9   1       37.25       23.99      5.39 o 
   3   9   1      631.78      605.66     15.95 o 
   4   9   1     1632.26     1592.29     33.27 o 
   5   9   1      325.33      356.12     17.28 o 
   6   9   1        0.04        3.13      7.10 o 
   7   9   1        0.16       10.40     13.90 o 
   8   9   1      185.27      244.95     40.14 o 
  -7  10   1        1.84       10.71     14.15 o 
  -6  10   1       30.36       28.62     13.97 o 
  -5  10   1      153.94      165.86     24.18 o 
  -4  10   1      103.95      117.28     20.73 o 
  -3  10   1      513.19      520.88     32.20 o 
  -2  10   1        6.34        7.56      6.46 o 
  -1  10   1        0.89       -0.79      3.82 o 
   0  10   1      845.10      859.45     20.51 o 
   1  10   1      638.69      671.37     14.22 o 
   2  10   1       19.26       24.40      5.52 o 
   3  10   1       81.23      106.89     10.15 o 
   4  10   1      575.87      608.28     20.83 o 
   5  10   1       41.20       36.72      8.19 o 
   6  10   1      227.59      284.92     70.35 o 
   7  10   1       65.06      110.06     17.84 o 
   8  10   1       23.92       64.90     16.13 o 
  -7  11   1        1.63        6.83     11.97 o 
  -6  11   1       53.45       25.17     14.45 o 
  -5  11   1      617.48      617.36     40.58 o 
  -4  11   1       87.66       63.53     16.80 o 
  -3  11   1      744.08      707.54     39.19 o 
  -2  11   1       14.91        0.82      6.28 o 
  -1  11   1     1194.41     1142.53     22.97 o 
   0  11   1       28.11       32.89      6.74 o 
   1  11   1       59.20       61.56      8.14 o 
   2  11   1        3.22        3.84      4.91 o 
   3  11   1      402.77      425.94     14.65 o 
   4  11   1        5.72       -0.21      4.93 o 
   5  11   1        0.88        2.11      6.86 o 
   6  11   1       11.01        0.81      8.62 o 
   7  11   1       90.22      131.56     19.31 o 
  -6  12   1        2.91        3.04     11.98 o 
  -5  12   1       86.30       67.08     18.63 o 
  -4  12   1      152.85      135.31     22.59 o 
  -3  12   1      398.33      404.44     31.60 o 
  -2  12   1      217.08      199.62     17.57 o 
  -1  12   1       68.43       65.85     11.31 o 
   0  12   1       15.34        9.02      5.64 o 
   1  12   1       99.26      103.37     13.50 o 
   2  12   1      281.97      306.37     18.75 o 
   3  12   1       87.41       95.74      9.39 o 
   4  12   1        1.81        5.95      5.33 o 
   5  12   1      326.17      341.96     20.62 o 
   6  12   1        1.51       16.63      8.53 o 
  -5  13   1       30.27       24.03     14.71 o 
  -4  13   1      184.74      177.07     27.45 o 
  -3  13   1       87.36       69.05     18.39 o 
  -2  13   1       28.42       26.26     15.06 o 
  -1  13   1      166.96      165.09     17.15 o 
   0  13   1       46.87       26.20      6.66 o 
   1  13   1      166.15      196.29     14.15 o 
   2  13   1       14.47        8.44      7.95 o 
   3  13   1        0.45        2.21      8.32 o 
   4  13   1       79.73       89.85     10.71 o 
   5  13   1       32.11       30.38      9.88 o 
   6  13   1       90.41      108.46     14.16 o 
  -4  14   1        1.66        8.58     12.72 o 
  -3  14   1      122.34       75.98     19.69 o 
  -2  14   1       92.51       69.61     12.78 o 
  -1  14   1        0.03       -7.33      7.33 o 
   0  14   1       10.64        3.00      5.85 o 
   1  14   1       69.95       86.70     10.23 o 
   2  14   1       72.03       55.23     15.13 o 
   3  14   1      523.79      517.49     39.20 o 
   4  14   1        0.35       16.12     13.31 o 
   5  14   1      158.94      178.24     21.30 o 
  -3  15   1      144.54      161.42     28.29 o 
  -2  15   1      123.29      150.61     17.67 o 
  -1  15   1        5.93        3.55      9.58 o 
   0  15   1       56.54       53.78     13.16 o 
   1  15   1        5.16       15.55     13.50 o 
   2  15   1      349.55      346.20     16.04 o 
   3  15   1        9.57       15.51      7.10 o 
   0  16   1       16.40       14.25     11.28 o 
  -3 -15   2       19.02       23.27      7.72 o 
  -2 -15   2      314.75      318.59     16.34 o 
  -1 -15   2       40.59       39.96     10.32 o 
   0 -15   2       19.93        2.56     15.97 o 
   1 -15   2      229.37      280.07     52.03 o 
   2 -15   2       20.78       30.66     14.17 o 
   3 -15   2       10.25        1.79     12.02 o 
  -4 -14   2        1.23       31.06     11.08 o 
  -3 -14   2        0.01       11.86      9.13 o 
  -2 -14   2       45.55       35.16      8.61 o 
  -1 -14   2       18.90       21.83      7.16 o 
   0 -14   2        0.30        1.37     11.33 o 
   1 -14   2       77.60       73.27     21.77 o 
   2 -14   2       17.69       20.74     12.53 o 
   3 -14   2      153.77      148.35     24.63 o 
   4 -14   2        1.91        7.33     13.64 o 
  -5 -13   2        0.05        6.92      7.78 o 
  -4 -13   2      674.28      666.27     21.15 o 
  -3 -13   2      153.57      137.31     14.87 o 
  -2 -13   2      168.45       80.54     14.66 o 
  -1 -13   2        8.09       12.36      6.39 o 
   0 -13   2       94.80      106.52     43.09 o 
   1 -13   2       77.13       45.88     11.71 o 
   2 -13   2      121.93      100.02     19.20 o 
   3 -13   2       22.19       16.94     12.85 o 
   4 -13   2       63.85       46.68     16.49 o 
   5 -13   2       13.07       -1.82     12.21 o 
  -6 -12   2        1.35       -7.41      7.41 o 
  -5 -12   2       20.52       11.56      8.08 o 
  -4 -12   2       41.31       41.68      7.92 o 
  -3 -12   2        1.42        8.96      5.83 o 
  -2 -12   2       53.76       45.74     10.49 o 
  -1 -12   2       16.20       14.28      6.35 o 
   0 -12   2       14.11       13.40      5.26 o 
   1 -12   2       64.03       84.94     12.47 o 
   2 -12   2      162.67      175.21     24.47 o 
   3 -12   2       97.83      122.26     21.30 o 
   4 -12   2       12.59        6.43     10.64 o 
   5 -12   2        3.17       -2.10      9.88 o 
   6 -12   2      239.37      225.30     33.00 o 
  -7 -11   2        6.27       -8.69     17.02 o 
  -6 -11   2       26.23       35.42     12.99 o 
  -5 -11   2      142.40      147.94     14.57 o 
  -4 -11   2       23.95       17.14      6.23 o 
  -3 -11   2      141.94      167.01     11.55 o 
  -2 -11   2      241.96      240.58     12.29 o 
  -1 -11   2       80.88      103.04     11.72 o 
   0 -11   2       58.48       62.12      7.46 o 
   1 -11   2       32.48       46.83      9.82 o 
   2 -11   2        7.54        4.28      7.91 o 
   3 -11   2      152.05      145.67     21.53 o 
   4 -11   2       24.12       22.56     11.80 o 
   5 -11   2       25.13        5.62     10.02 o 
   6 -11   2       71.04       37.19     15.57 o 
   7 -11   2       18.22        9.89     13.08 o 
  -7 -10   2        1.28       -1.31      9.93 o 
  -6 -10   2       58.17       49.56      9.83 o 
  -5 -10   2      225.00      209.48     22.78 o 
  -4 -10   2      183.90      190.15     12.05 o 
  -3 -10   2      329.66      302.27     13.10 o 
  -2 -10   2        1.08        0.81      3.94 o 
  -1 -10   2       71.43       68.40     10.75 o 
   0 -10   2      213.84      239.44     11.31 o 
   1 -10   2       22.54       13.65      7.01 o 
   2 -10   2        5.73        5.11      6.18 o 
   3 -10   2        0.18        2.69      7.12 o 
   4 -10   2      354.26      332.56     27.53 o 
   5 -10   2       35.50       45.81     14.72 o 
   6 -10   2       14.30       15.34     11.67 o 
   7 -10   2      186.43      143.44     24.96 o 
  -8  -9   2       53.00       25.21     29.01 o 
  -7  -9   2      278.65      319.40     28.00 o 
  -6  -9   2        0.03        5.61      8.91 o 
  -5  -9   2      300.47      315.81     17.35 o 
  -4  -9   2       72.89       91.99      9.77 o 
  -3  -9   2       38.89       71.45      7.60 o 
  -2  -9   2      605.10      586.56     15.68 o 
  -1  -9   2      649.27      672.17     15.91 o 
   0  -9   2       23.06       27.03      7.54 o 
   1  -9   2      928.00      930.59     35.01 o 
   2  -9   2      182.19      191.26     18.67 o 
   3  -9   2        0.17       -4.45      6.10 o 
   4  -9   2      495.26      499.83     31.77 o 
   5  -9   2      368.17      389.80     21.73 o 
   6  -9   2       25.90       20.51     11.29 o 
   7  -9   2       19.91       10.48     10.60 o 
   8  -9   2        0.87        7.29     13.70 o 
  -8  -8   2       73.35       87.57     15.65 o 
  -7  -8   2       18.18       13.62     10.19 o 
  -6  -8   2       76.37       57.45     14.40 o 
  -5  -8   2       17.10       25.59      7.24 o 
  -4  -8   2      361.92      329.27     12.17 o 
  -3  -8   2      281.24      258.74     13.07 o 
  -2  -8   2      120.79      132.42      9.02 o 
  -1  -8   2       73.86       93.15      7.17 o 
   0  -8   2      235.92      269.47      9.22 o 
   1  -8   2      205.81      199.71     22.11 o 
   2  -8   2       31.12       50.28      7.63 o 
   3  -8   2      476.54      414.43     26.31 o 
   4  -8   2       72.48       62.96     13.86 o 
   5  -8   2        3.70        6.13      5.43 o 
   6  -8   2      208.11      232.68     31.90 o 
   7  -8   2       20.86       -7.63      9.52 o 
   8  -8   2       39.32       40.97     15.46 o 
  -8  -7   2      236.57      276.20     53.17 o 
  -7  -7   2       28.35       31.64     11.31 o 
  -6  -7   2      174.48      179.96     21.50 o 
  -5  -7   2        9.18        9.66      5.48 o 
  -4  -7   2     2030.66     1981.00     29.56 o 
  -3  -7   2      406.22      416.31     13.17 o 
  -2  -7   2      596.02      642.45     15.06 o 
  -1  -7   2     2928.13     2879.68     36.00 o 
   0  -7   2     2100.65     2268.93     28.79 o 
   1  -7   2       54.09       71.00      4.71 o 
   2  -7   2        7.84       11.12      3.81 o 
   3  -7   2      229.96      276.13     19.73 o 
   4  -7   2       56.95       41.38     10.80 o 
   5  -7   2      123.71      171.61     14.86 o 
   6  -7   2      100.61      133.84     14.22 o 
   7  -7   2        1.09        0.32      5.47 o 
   8  -7   2        0.40       -8.21     10.06 o 
   9  -7   2        9.93        0.49     12.83 o 
  -9  -6   2      177.33      180.84     31.82 o 
  -8  -6   2       29.48       21.41      9.79 o 
  -7  -6   2       80.91      125.87     15.94 o 
  -6  -6   2        0.46        8.71      6.74 o 
  -5  -6   2      364.30      343.69     14.76 o 
  -4  -6   2      497.07      480.47     16.64 o 
  -3  -6   2      341.31      267.01     17.26 o 
  -2  -6   2     5789.29     6039.73     65.03 o 
  -1  -6   2      717.21      749.96     14.44 o 
   0  -6   2      345.97      405.77      9.47 o 
   1  -6   2      416.50      462.70     14.87 o 
   2  -6   2      349.68      421.36     17.38 o 
   3  -6   2       39.74       47.11      7.76 o 
   4  -6   2       44.89       60.47     15.95 o 
   5  -6   2      243.59      288.53     17.06 o 
   6  -6   2        1.08        3.10      4.79 o 
   7  -6   2       10.38       12.54      6.35 o 
   8  -6   2       47.17       47.75     16.56 o 
   9  -6   2      176.83      234.93     33.17 o 
  -9  -5   2       69.40      103.20     15.52 o 
  -8  -5   2        0.09        3.74      7.43 o 
  -7  -5   2        0.01        4.20      7.61 o 
  -6  -5   2      202.70      244.01     30.48 o 
  -5  -5   2      797.07      771.56     27.46 o 
  -4  -5   2      398.85      417.58     18.45 o 
  -3  -5   2       85.55       69.28      5.80 o 
  -2  -5   2     1032.53      881.53     15.87 o 
  -1  -5   2     4113.64     4416.39     47.76 o 
   0  -5   2     1039.39      974.01     14.55 o 
   1  -5   2     1181.79     1268.02     24.78 o 
   2  -5   2      238.11      256.72     15.67 o 
   3  -5   2      488.44      500.06     24.03 o 
   4  -5   2      212.23      230.38     12.31 o 
   5  -5   2       57.26       48.60      8.13 o 
   6  -5   2       70.19       49.60     11.06 o 
   7  -5   2       11.28       16.03      6.03 o 
   8  -5   2        4.69        1.42      9.89 o 
   9  -5   2      326.69      322.16     36.81 o 
  -9  -4   2       79.87       97.21     13.81 o 
  -8  -4   2       38.67       21.69      7.50 o 
  -7  -4   2        0.60        2.66      6.34 o 
  -6  -4   2      340.40      360.15     18.92 o 
  -5  -4   2     1301.55     1196.01     33.59 o 
  -4  -4   2       21.64       22.25      5.45 o 
  -3  -4   2      197.15      151.37      6.93 o 
  -2  -4   2      339.31      340.61      8.82 o 
  -1  -4   2     6351.50     6638.65     68.27 o 
   0  -4   2      579.83      557.13     33.90 o 
   1  -4   2        0.43       -2.69      2.69 o 
   2  -4   2      164.33      141.83     14.35 o 
   3  -4   2     1308.24     1330.73     23.48 o 
   4  -4   2       44.14       53.19      6.98 o 
   5  -4   2        2.52        3.33      2.93 o 
   6  -4   2       51.12       54.67      9.33 o 
   7  -4   2        6.27       12.57      5.91 o 
   8  -4   2       49.06       54.96     16.50 o 
   9  -4   2       10.29        3.22     11.25 o 
  -9  -3   2        0.73       -1.13      7.05 o 
  -8  -3   2       15.54        5.15      7.17 o 
  -7  -3   2      634.83      626.97     21.04 o 
  -6  -3   2      264.38      272.19     13.22 o 
  -5  -3   2      130.39      140.71     10.82 o 
  -4  -3   2      669.82      671.16     14.41 o 
  -3  -3   2      460.96      459.56     10.80 o 
  -2  -3   2      683.00      821.70     11.84 o 
  -1  -3   2        0.06        1.96      1.32 o 
   0  -3   2     3853.21     4034.43     55.69 o 
   1  -3   2     1435.15     1288.92     44.15 o 
   2  -3   2       62.36       62.38      4.03 o 
   3  -3   2      116.39      119.98      4.57 o 
   4  -3   2     1989.65     2128.25     35.41 o 
   5  -3   2      447.31      450.71     13.27 o 
   6  -3   2      391.58      387.00     13.80 o 
   7  -3   2       82.70       78.69     11.72 o 
   8  -3   2       25.13        9.73      9.99 o 
   9  -3   2       24.88        6.99     12.46 o 
  -9  -2   2        7.12        9.15      7.37 o 
  -8  -2   2       78.33       89.18     11.91 o 
  -7  -2   2        4.48       -0.14      3.92 o 
  -6  -2   2      235.29      212.45     11.71 o 
  -5  -2   2      307.32      315.96     12.94 o 
  -4  -2   2       97.70       99.81      6.30 o 
  -3  -2   2       24.40       22.53      4.02 o 
  -2  -2   2       13.19       12.38      1.86 o 
  -1  -2   2     2109.53     2017.16     18.19 o 
   0  -2   2      138.61       90.40     18.00 o 
   1  -2   2     3021.61     2845.96     43.78 o 
   2  -2   2       46.08       63.49      3.12 o 
   3  -2   2      424.59      421.96      8.43 o 
   4  -2   2     2291.70     2452.27     28.94 o 
   5  -2   2      269.57      267.52     10.28 o 
   6  -2   2        6.78       14.00      4.20 o 
   7  -2   2      171.29      198.97     12.82 o 
   8  -2   2        7.50       14.72     10.45 o 
   9  -2   2       26.30       23.67     12.29 o 
  -9  -1   2       19.76       25.43     13.73 o 
  -8  -1   2        0.29       -5.84      5.84 o 
  -7  -1   2        2.42        2.12      4.02 o 
  -6  -1   2       70.99       74.89     22.15 o 
  -5  -1   2      194.00      205.42     10.59 o 
  -4  -1   2        0.12       -0.58      2.33 o 
  -3  -1   2     2792.60     2865.47     38.95 o 
  -2  -1   2      389.40      419.83      6.44 o 
  -1  -1   2     6946.66     6865.01     47.25 o 
   0  -1   2     4015.34     2812.08     54.56 o 
   1  -1   2      391.92      340.26      5.13 o 
   2  -1   2     6032.82     5729.16     46.90 o 
   3  -1   2     5769.06     5712.20     48.88 o 
   4  -1   2       77.51       89.38      5.38 o 
   5  -1   2     5519.61     5675.28     58.13 o 
   6  -1   2      763.21      777.49     15.62 o 
   7  -1   2      417.84      406.09     15.88 o 
   8  -1   2       32.58       19.19      7.80 o 
  -8   0   2       10.11        7.60      5.82 o 
  -7   0   2       28.64       25.42      5.82 o 
  -6   0   2       26.71       13.86      4.63 o 
  -5   0   2      567.15      471.90     48.66 o 
  -4   0   2     1354.50     1411.69     21.58 o 
  -3   0   2       65.11       71.03      4.84 o 
  -2   0   2     1916.32     1978.55     23.06 o 
  -1   0   2     3581.34     3395.84     38.87 o 
   1   0   2        0.17        3.07      0.81 o 
   2   0   2       59.44       55.10      2.66 o 
   3   0   2      622.35      640.22      9.56 o 
   4   0   2      530.44      532.54     10.44 o 
   5   0   2       35.30       45.51      4.25 o 
   6   0   2      134.44      148.99     10.69 o 
   7   0   2      101.23       96.78      9.68 o 
   8   0   2       63.75       59.03     15.52 o 
   9   0   2       38.32       68.44     17.33 o 
  -8   1   2       30.47       17.36     11.67 o 
  -7   1   2        0.77       -1.42      3.59 o 
  -6   1   2      428.89      413.05     16.15 o 
  -5   1   2      292.54      299.70     11.80 o 
  -4   1   2      944.89      978.22     20.54 o 
  -3   1   2      550.08      612.21     11.61 o 
  -2   1   2     2642.13     2732.39     33.96 o 
  -1   1   2      156.19      172.08      4.50 o 
   0   1   2     2132.52     2127.98     23.87 o 
   1   1   2    10565.06     9934.06    231.06 o 
   2   1   2      850.48      806.00      8.72 o 
   3   1   2     5340.59     5294.16     41.96 o 
   4   1   2     7296.05     7239.45     61.89 o 
   5   1   2      280.48      295.85      8.45 o 
   6   1   2     1548.72     1611.95     38.45 o 
   7   1   2      148.07      160.47     16.87 o 
   8   1   2        4.29       11.14      9.48 o 
   9   1   2      222.22      295.45     28.67 o 
  10   1   2      140.24      172.29     27.83 o 
  -8   2   2        4.90       -5.65      8.33 o 
  -7   2   2       73.33       69.23      6.71 o 
  -6   2   2       22.16       29.90      5.04 o 
  -5   2   2     1852.26     1831.69     35.93 o 
  -4   2   2      211.42      194.11      7.26 o 
  -3   2   2     1372.27     1388.25     24.94 o 
  -2   2   2      226.63      193.68     10.01 o 
  -1   2   2        0.66        0.79      2.12 o 
   0   2   2       31.31       40.87      2.68 o 
   1   2   2    25194.60    24718.96    263.63 o 
   2   2   2      647.93      628.65     14.83 o 
   3   2   2        8.55       10.85      2.70 o 
   4   2   2      108.24      112.76      5.79 o 
   5   2   2      824.90      824.75     17.82 o 
   6   2   2      163.74      188.75      8.77 o 
   7   2   2       27.90       32.23     10.76 o 
   8   2   2      257.68      290.34     32.69 o 
   9   2   2       16.32       -0.76      9.70 o 
  10   2   2       51.53       65.40     18.90 o 
  -8   3   2        9.81       -2.36      8.72 o 
  -7   3   2        4.80        0.13      5.02 o 
  -6   3   2        6.44        4.83      3.30 o 
  -5   3   2       25.35       15.79      3.57 o 
  -4   3   2      735.93      740.78     14.23 o 
  -3   3   2       34.72       34.20      4.77 o 
  -2   3   2      562.01      566.62     16.45 o 
  -1   3   2        5.46       16.25      2.39 o 
   0   3   2     2445.99     2523.03     24.58 o 
   1   3   2      233.12      284.62      6.61 o 
   2   3   2     1370.57     1483.44     27.74 o 
   3   3   2      214.29      209.73     10.17 o 
   4   3   2     1678.94     1581.67     24.08 o 
   5   3   2     2478.83     2448.07     34.01 o 
   6   3   2      292.93      284.90     19.79 o 
   7   3   2     1319.15     1306.71     54.28 o 
   8   3   2      681.72      731.57     41.79 o 
   9   3   2       11.54       16.32     12.36 o 
  10   3   2      122.56      118.78     25.67 o 
  -9   4   2        4.59       -3.82     10.67 o 
  -8   4   2       67.00       35.14     14.38 o 
  -7   4   2      250.74      276.33     25.54 o 
  -6   4   2       15.18        5.18      5.88 o 
  -5   4   2      412.02      395.61     11.27 o 
  -4   4   2     3142.37     3025.63     41.04 o 
  -3   4   2      456.64      517.81     11.63 o 
  -2   4   2        8.43       25.25      3.49 o 
  -1   4   2      459.33      566.89     11.06 o 
   0   4   2      233.14      239.46      5.45 o 
   1   4   2       77.61       57.30      4.20 o 
   2   4   2      425.68      429.78     12.93 o 
   3   4   2      398.43      408.40     11.21 o 
   4   4   2       35.77       35.72      6.49 o 
   5   4   2      120.09      113.12      7.43 o 
   6   4   2       30.62       22.16      6.91 o 
   7   4   2      104.24       75.14     15.34 o 
   8   4   2       12.26        3.65      6.04 o 
   9   4   2        0.44        6.35     10.43 o 
  -9   5   2        0.26        8.28     13.43 o 
  -8   5   2       10.15        7.29     10.73 o 
  -7   5   2      192.62      152.51     23.70 o 
  -6   5   2       21.24       16.90      7.10 o 
  -5   5   2       44.13       47.39      8.18 o 
  -4   5   2       11.35       17.15      6.59 o 
  -3   5   2      377.68      394.60     28.36 o 
  -2   5   2      260.14      236.89     10.20 o 
  -1   5   2      771.98      748.07     13.85 o 
   0   5   2      150.79      195.49      5.73 o 
   1   5   2      469.38      479.56     10.20 o 
   2   5   2       56.35       60.67      4.81 o 
   3   5   2      197.88      207.05      9.88 o 
   4   5   2       42.83       41.53      5.86 o 
   5   5   2      258.16      240.16     10.09 o 
   6   5   2      803.36      775.17     26.55 o 
   7   5   2      152.98      150.33     27.40 o 
   8   5   2      375.13      375.42     19.18 o 
   9   5   2      608.90      598.85     42.70 o 
  -9   6   2       84.25       62.22     19.50 o 
  -8   6   2       36.67       41.45     15.24 o 
  -7   6   2       42.58       33.48     13.19 o 
  -6   6   2      512.82      496.27     27.42 o 
  -5   6   2      304.90      319.48     25.04 o 
  -4   6   2      132.40      143.14     17.70 o 
  -3   6   2      324.40      322.18     13.43 o 
  -2   6   2       44.34       38.72      5.72 o 
  -1   6   2      117.68      145.70      6.39 o 
   0   6   2      489.59      500.26      9.22 o 
   1   6   2       98.73       84.48      5.70 o 
   2   6   2       98.45       94.92      6.32 o 
   3   6   2      132.64      174.55     10.69 o 
   4   6   2        8.28        9.31      4.07 o 
   5   6   2      153.03      173.20     20.45 o 
   6   6   2      155.92      182.76     17.28 o 
   7   6   2       84.60      101.63     13.94 o 
   8   6   2       63.81       69.93     12.33 o 
   9   6   2        4.74       12.28     11.97 o 
  -8   7   2        7.02       18.12     13.15 o 
  -7   7   2       90.56       62.55     18.10 o 
  -6   7   2        9.15        8.51      6.16 o 
  -5   7   2       56.85       45.60     12.68 o 
  -4   7   2       69.47       38.76     10.91 o 
  -3   7   2        0.69       -0.86      4.05 o 
  -2   7   2      908.22      950.31     24.19 o 
  -1   7   2      717.01      710.80     13.98 o 
   0   7   2      431.97      459.43      9.51 o 
   1   7   2       15.57       23.92      3.99 o 
   2   7   2      206.26      184.59      8.58 o 
   3   7   2      133.47      166.48      9.17 o 
   4   7   2      828.40      807.37     21.10 o 
   5   7   2       64.69       72.24     11.27 o 
   6   7   2        0.58       -4.12      5.99 o 
   7   7   2      164.62      193.26     19.34 o 
   8   7   2       11.96       11.90      7.72 o 
   9   7   2      108.72      129.75     15.71 o 
  -8   8   2        0.08       -3.83     12.09 o 
  -7   8   2       45.36       36.26     14.86 o 
  -6   8   2      398.72      386.95     31.46 o 
  -5   8   2      187.48      180.07     23.83 o 
  -4   8   2      188.93      198.15     23.67 o 
  -3   8   2      139.02      124.22     16.91 o 
  -2   8   2     1800.18     1735.63     36.92 o 
  -1   8   2      127.63      141.15      8.01 o 
   0   8   2      269.30      299.53      9.45 o 
   1   8   2     1936.17     1920.24     28.74 o 
   2   8   2      102.38      146.30     10.34 o 
   3   8   2      277.65      272.61     11.21 o 
   4   8   2      150.49      194.71     14.05 o 
   5   8   2      116.75      134.91     19.39 o 
   6   8   2       11.95       11.38      7.72 o 
   7   8   2        0.09        2.62      7.37 o 
   8   8   2      133.92      123.22     17.37 o 
  -8   9   2        4.41        3.11     12.00 o 
  -7   9   2       29.96       19.17     14.46 o 
  -6   9   2        0.01        2.93      9.33 o 
  -5   9   2      127.80      110.34     19.57 o 
  -4   9   2        4.03        9.99      8.47 o 
  -3   9   2      940.52      957.68     41.94 o 
  -2   9   2        4.83        2.92      5.49 o 
  -1   9   2      540.60      528.65     15.12 o 
   0   9   2      301.66      353.15     14.79 o 
   1   9   2      150.46      193.76      8.19 o 
   2   9   2       25.89       28.86      5.32 o 
   3   9   2      715.88      702.01     16.91 o 
   4   9   2        0.79        4.91      5.45 o 
   5   9   2       48.47       40.02      8.64 o 
   6   9   2      139.87      108.24     16.29 o 
   7   9   2       49.26       55.10     11.99 o 
   8   9   2       36.57       31.11     10.90 o 
  -7  10   2        2.87       -7.77     10.46 o 
  -6  10   2       53.54       40.44     15.09 o 
  -5  10   2      147.19      138.43     22.73 o 
  -4  10   2      218.42      202.68     25.93 o 
  -3  10   2       43.53       43.22     12.95 o 
  -2  10   2      104.45       72.11     10.60 o 
  -1  10   2     3942.67     3869.39     53.41 o 
   0  10   2       88.44       93.61      9.40 o 
   1  10   2      455.63      431.95     13.79 o 
   2  10   2     1043.05     1013.37     20.59 o 
   3  10   2      543.37      586.82     16.00 o 
   4  10   2       51.56       60.83      9.36 o 
   5  10   2       37.48       49.89      8.89 o 
   6  10   2       54.58       71.08     14.70 o 
   7  10   2        0.09      -11.57     11.57 o 
   8  10   2       57.61       74.99     14.12 o 
  -7  11   2      203.03      172.99     29.41 o 
  -6  11   2       16.36        8.86     11.04 o 
  -5  11   2       19.21       18.64     11.98 o 
  -4  11   2      254.69      199.94     26.57 o 
  -3  11   2        1.75        2.76      8.45 o 
  -2  11   2       30.90       47.73     10.16 o 
  -1  11   2       17.12       16.15      5.30 o 
   0  11   2       55.72       83.65     12.10 o 
   1  11   2       87.82       99.46      9.47 o 
   2  11   2      229.45      254.37     13.69 o 
   3  11   2       33.15       25.92      6.14 o 
   4  11   2      375.23      344.02     16.75 o 
   5  11   2      224.97      275.07     17.77 o 
   6  11   2        7.64        5.82      9.43 o 
   7  11   2        0.64      -10.42     10.42 o 
  -6  12   2      101.74       94.80     22.96 o 
  -5  12   2        7.91        9.54     11.59 o 
  -4  12   2       34.96        9.85     11.28 o 
  -3  12   2       97.13      100.47     20.03 o 
  -2  12   2      129.49      125.53     14.24 o 
  -1  12   2       89.84       84.72      8.02 o 
   0  12   2      530.43      464.51     16.27 o 
   1  12   2      126.87      133.17     15.58 o 
   2  12   2      236.08      222.53     13.58 o 
   3  12   2      258.93      252.15     12.98 o 
   4  12   2      206.10      234.92     16.60 o 
   5  12   2       49.79       63.65     11.31 o 
   6  12   2        4.78       21.49      8.44 o 
  -5  13   2       22.00       23.14     14.17 o 
  -4  13   2       88.46       49.72     17.43 o 
  -3  13   2       70.60       54.47     16.44 o 
  -2  13   2      345.44      280.30     18.73 o 
  -1  13   2        8.50        2.62     12.29 o 
   0  13   2       87.04       86.78      9.55 o 
   1  13   2        3.01        8.69      6.70 o 
   2  13   2        9.42        6.33      8.53 o 
   3  13   2        0.02        7.00      6.87 o 
   4  13   2        2.17       -6.32      9.19 o 
   5  13   2       49.39       79.90     12.25 o 
   6  13   2        0.01       12.24      8.35 o 
  -4  14   2        3.98       -3.30     11.18 o 
  -3  14   2      104.16       91.06     20.20 o 
  -2  14   2        8.36        5.80      8.62 o 
  -1  14   2      104.65       97.96     25.12 o 
   0  14   2       14.57       13.30      6.35 o 
   1  14   2      327.05      296.27     16.10 o 
   2  14   2       69.98       52.07     10.22 o 
   3  14   2      105.07      113.13     12.02 o 
   4  14   2      450.41      382.66     27.09 o 
   5  14   2        2.71       30.72     11.94 o 
  -3  15   2        3.35        2.91     14.29 o 
  -2  15   2       26.93       34.15     11.68 o 
  -1  15   2       42.21       42.22     34.95 o 
   0  15   2       45.27       59.37      9.01 o 
   1  15   2        6.00        5.79      6.07 o 
   2  15   2       84.99       63.72     11.13 o 
   3  15   2       59.91       24.37     10.01 o 
   0  16   2       50.59       54.20     23.38 o 
  -2 -15   3       16.02       23.87      8.74 o 
  -1 -15   3       70.37       53.56     12.54 o 
   0 -15   3       15.01        9.37     15.03 o 
   1 -15   3        6.28       10.44      9.27 o 
   2 -15   3        0.01       -4.28     11.80 o 
   3 -15   3      119.22       72.18     20.44 o 
  -4 -14   3        1.18       16.98      7.80 o 
  -3 -14   3       64.37       59.18     11.38 o 
  -2 -14   3      147.72      162.15     20.65 o 
  -1 -14   3       13.94       17.02      6.63 o 
   0 -14   3       58.31       67.56     19.56 o 
   1 -14   3       79.29      104.39     15.43 o 
   2 -14   3        0.16        6.89     10.91 o 
   3 -14   3      178.04      169.63     27.06 o 
   4 -14   3        5.56       17.40     13.14 o 
  -5 -13   3        7.96       14.11      9.03 o 
  -4 -13   3        0.06        2.35      7.11 o 
  -3 -13   3       63.15       83.32     30.10 o 
  -2 -13   3       33.08       61.10     10.73 o 
  -1 -13   3       28.61       28.95     10.23 o 
   0 -13   3        2.17        6.62      7.30 o 
   1 -13   3       16.52       12.19      7.93 o 
   2 -13   3        8.20       11.53     10.67 o 
   3 -13   3       32.43       33.83     14.34 o 
   4 -13   3       23.58       28.14     13.72 o 
   5 -13   3        9.38        2.00     11.73 o 
  -6 -12   3       53.31       38.54     14.36 o 
  -5 -12   3        9.85        2.70      7.04 o 
  -4 -12   3       30.13       26.30      6.98 o 
  -3 -12   3      210.42      197.38     15.42 o 
  -2 -12   3       47.54       44.61      9.36 o 
  -1 -12   3       53.25       55.03      9.14 o 
   0 -12   3        9.98       13.03      5.21 o 
   1 -12   3       46.18       47.90     22.23 o 
   2 -12   3        3.41       -2.41      9.13 o 
   3 -12   3        0.25       -4.23      8.57 o 
   4 -12   3       64.06       46.97     15.38 o 
   5 -12   3      105.16       62.37     18.03 o 
   6 -12   3       20.32       21.00     12.86 o 
  -6 -11   3       37.15       39.64     10.68 o 
  -5 -11   3      194.78      206.96     17.39 o 
  -4 -11   3       24.72       16.65     10.18 o 
  -3 -11   3       10.02       12.94      4.84 o 
  -2 -11   3       24.37       21.43      5.74 o 
  -1 -11   3       12.85       -4.87      7.63 o 
   0 -11   3      106.42      110.09      9.14 o 
   1 -11   3      173.71      143.87     14.96 o 
   2 -11   3      136.59      101.93     18.24 o 
   3 -11   3       28.49       28.37     12.96 o 
   4 -11   3       96.41       95.05     19.12 o 
   5 -11   3       76.67       50.72     16.06 o 
   6 -11   3        7.93       22.18     12.70 o 
   7 -11   3       56.29       57.06     19.05 o 
  -7 -10   3       35.68       28.19     12.77 o 
  -6 -10   3      130.04      152.88     15.24 o 
  -5 -10   3        0.90       14.68      7.20 o 
  -4 -10   3        6.73        7.52      6.05 o 
  -3 -10   3        1.07       -1.58      3.96 o 
  -2 -10   3       63.67       47.80      6.48 o 
  -1 -10   3       31.49       20.25      8.53 o 
   0 -10   3       14.95       24.76      5.78 o 
   1 -10   3       76.80       96.30     11.83 o 
   2 -10   3      155.90      162.28     21.67 o 
   3 -10   3      255.18      242.23     23.34 o 
   4 -10   3        8.80       12.52      8.81 o 
   5 -10   3      392.63      371.91     30.76 o 
   6 -10   3      271.96      215.41     29.25 o 
   7 -10   3       76.24       55.86     18.23 o 
  -8  -9   3       80.30       67.79     21.75 o 
  -7  -9   3      102.77      110.97     19.13 o 
  -6  -9   3      280.95      279.73     20.50 o 
  -5  -9   3        4.98        3.37      5.91 o 
  -4  -9   3      192.07      200.98     11.89 o 
  -3  -9   3       36.67       21.13      8.23 o 
  -2  -9   3      405.46      375.94     22.59 o 
  -1  -9   3       24.00       17.97      6.17 o 
   0  -9   3      254.32      255.25     10.02 o 
   1  -9   3      109.44      126.48     12.48 o 
   2  -9   3       44.56       48.57     12.03 o 
   3  -9   3      309.19      283.91     23.32 o 
   4  -9   3       46.48       37.66     12.35 o 
   5  -9   3        2.84       -0.75      8.02 o 
   6  -9   3        2.65        5.63      9.11 o 
   7  -9   3       17.76        9.02     10.78 o 
   8  -9   3       15.46       15.17     14.33 o 
  -8  -8   3       31.85       36.89     17.35 o 
  -7  -8   3        0.01        0.27      9.01 o 
  -6  -8   3      161.79      190.31     21.08 o 
  -5  -8   3       63.40       59.64      9.24 o 
  -4  -8   3      759.69      650.89     16.67 o 
  -3  -8   3      249.45      240.71     21.89 o 
  -2  -8   3       98.81      150.18      9.61 o 
  -1  -8   3      632.57      644.42     15.10 o 
   0  -8   3      332.35      342.91     11.08 o 
   1  -8   3       11.26       16.01      4.01 o 
   2  -8   3       71.42       55.94     11.04 o 
   3  -8   3      143.93      149.77     19.46 o 
   4  -8   3       48.51       62.02     13.70 o 
   5  -8   3        2.07        0.69      4.73 o 
   6  -8   3       36.52       61.53     16.13 o 
   7  -8   3      334.83      342.01     31.20 o 
   8  -8   3      131.35      150.52     27.17 o 
  -8  -7   3       43.33       50.89     16.14 o 
  -7  -7   3      102.58       88.20     14.95 o 
  -6  -7   3      414.56      410.71     23.13 o 
  -5  -7   3     1085.95      995.53     25.97 o 
  -4  -7   3       18.08       14.83      4.94 o 
  -3  -7   3     1327.44     1232.87     22.45 o 
  -2  -7   3     1768.24     1759.64     26.94 o 
  -1  -7   3       28.36       29.39      4.76 o 
   0  -7   3     2403.74     2369.43     29.99 o 
   1  -7   3     1569.84     1643.11     33.81 o 
   2  -7   3        0.58        2.60      3.46 o 
   3  -7   3      628.93      567.43     28.90 o 
   4  -7   3      347.05      380.78     16.91 o 
   5  -7   3      589.81      643.01     23.78 o 
   6  -7   3      183.26      184.42     16.71 o 
   7  -7   3       41.16       21.99      8.76 o 
   8  -7   3       66.79       43.84     14.98 o 
   9  -7   3       35.27       38.01     17.70 o 
  -9  -6   3        1.47       15.69      9.75 o 
  -8  -6   3        0.02        5.26      8.88 o 
  -7  -6   3        9.84        5.60     11.13 o 
  -6  -6   3       41.35       51.35     20.71 o 
  -5  -6   3      325.78      340.21     15.26 o 
  -4  -6   3      139.08      143.34      8.71 o 
  -3  -6   3       14.08       30.26      5.11 o 
  -2  -6   3       76.50       78.95      6.41 o 
  -1  -6   3       73.51       77.86      5.83 o 
   0  -6   3      116.27      121.67      6.04 o 
   1  -6   3      315.50      290.06      8.97 o 
   2  -6   3       65.46      110.13      5.86 o 
   3  -6   3       64.37       54.84      7.00 o 
   4  -6   3       59.77       80.42      9.11 o 
   5  -6   3       36.31       37.14      7.57 o 
   6  -6   3       37.91       40.99     12.42 o 
   7  -6   3        7.07        1.92      5.11 o 
   8  -6   3      199.63      207.47     29.35 o 
   9  -6   3       57.24       50.10     18.51 o 
  -9  -5   3      241.04      253.90     20.75 o 
  -8  -5   3       32.52       29.71     11.28 o 
  -7  -5   3        0.16        0.32      5.93 o 
  -6  -5   3       11.44        5.02      6.95 o 
  -5  -5   3     1318.75     1269.21     27.83 o 
  -4  -5   3     1124.23     1044.52     23.72 o 
  -3  -5   3      765.71      785.81     15.85 o 
  -2  -5   3     5088.35     5073.52     49.03 o 
  -1  -5   3     7673.02     7680.65     77.65 o 
   0  -5   3       34.05       46.41      4.26 o 
   1  -5   3      313.29      327.12     10.56 o 
   2  -5   3       17.77       34.70      3.73 o 
   3  -5   3      234.64      247.97      7.33 o 
   4  -5   3      154.07      179.14      6.90 o 
   5  -5   3      571.89      615.91     21.92 o 
   6  -5   3      131.64      137.30     13.70 o 
   7  -5   3       75.87       68.69     16.58 o 
   8  -5   3        9.90       10.51     11.10 o 
   9  -5   3        9.96        3.13     12.06 o 
  -9  -4   3       15.99       31.05     11.22 o 
  -8  -4   3        3.92        4.57      7.54 o 
  -7  -4   3        1.93       -0.84      5.50 o 
  -6  -4   3      114.53      128.69     21.21 o 
  -5  -4   3      466.97      426.39     20.83 o 
  -4  -4   3      292.02      281.74     12.22 o 
  -3  -4   3      105.11      142.57      7.65 o 
  -2  -4   3      712.69      736.15     12.10 o 
  -1  -4   3        4.25        4.48      2.15 o 
   0  -4   3     1402.69     1463.86     20.62 o 
   1  -4   3      803.81      936.19     28.18 o 
   2  -4   3      149.24      157.82      5.50 o 
   3  -4   3      666.83      649.58      9.71 o 
   4  -4   3        4.32        3.98      1.88 o 
   5  -4   3      378.91      343.01     11.41 o 
   6  -4   3       96.99      118.84     17.74 o 
   7  -4   3        7.59       -0.76      5.94 o 
   8  -4   3       27.58       21.07     11.38 o 
   9  -4   3      229.64      245.21     32.36 o 
  -9  -3   3       21.90       25.07      9.15 o 
  -8  -3   3        1.11       -1.03      5.22 o 
  -7  -3   3        3.73       -0.51      9.92 o 
  -6  -3   3      162.31      152.79     11.93 o 
  -5  -3   3       88.76       93.70      9.29 o 
  -4  -3   3      962.51      947.93     17.97 o 
  -3  -3   3        2.56       14.98      2.72 o 
  -2  -3   3        4.31        3.15      1.54 o 
  -1  -3   3     4576.94     4569.59     41.73 o 
   0  -3   3     8129.99     8233.16     74.93 o 
   1  -3   3      196.15      235.62      6.65 o 
   2  -3   3      356.55      434.56      6.22 o 
   3  -3   3      469.25      454.27      7.88 o 
   4  -3   3      136.86      142.50      5.75 o 
   5  -3   3      197.50      186.72      7.34 o 
   6  -3   3       18.69       14.68      3.92 o 
   7  -3   3       33.10       40.79      8.90 o 
   8  -3   3      354.52      309.45     27.72 o 
   9  -3   3       38.69        8.74     12.42 o 
  -9  -2   3       42.46       39.90     10.18 o 
  -8  -2   3       35.51       34.94      9.78 o 
  -7  -2   3        8.48        1.17      4.66 o 
  -6  -2   3      152.23      155.48     11.91 o 
  -5  -2   3      325.71      324.58     13.92 o 
  -4  -2   3      310.88      324.75     10.00 o 
  -3  -2   3        2.70        4.23      2.38 o 
  -2  -2   3      120.79      119.42      4.23 o 
  -1  -2   3      398.22      383.79      5.44 o 
   0  -2   3      907.23      901.97     11.41 o 
   1  -2   3       20.54       27.65      2.67 o 
   2  -2   3      597.09      580.38      8.04 o 
   3  -2   3      337.84      341.16      7.61 o 
   4  -2   3     1158.46     1253.75     18.21 o 
   5  -2   3       28.22       32.12      3.75 o 
   6  -2   3       21.50       14.42      3.42 o 
   7  -2   3       86.85       97.22      9.39 o 
   8  -2   3       64.58       62.44     10.56 o 
   9  -2   3      150.49      129.47     23.18 o 
  -9  -1   3       16.76       24.00      8.54 o 
  -8  -1   3        1.25       -0.31      6.84 o 
  -7  -1   3       51.29       23.99      6.12 o 
  -6  -1   3       64.00       61.41      7.90 o 
  -5  -1   3      279.10      281.81     13.99 o 
  -4  -1   3      283.37      305.68     11.26 o 
  -3  -1   3     1278.47     1394.76     19.85 o 
  -2  -1   3        0.68        5.38      1.87 o 
  -1  -1   3     1987.94     1957.63     17.67 o 
   0  -1   3    14426.30    14280.69    188.32 o 
   1  -1   3    24912.00    23392.16    178.75 o 
   2  -1   3      597.57      558.05      7.81 o 
   3  -1   3     5112.67     5035.54     62.30 o 
   4  -1   3     8018.53     8146.77    103.59 o 
   5  -1   3      701.42      721.47     14.17 o 
   6  -1   3        5.89        2.83      2.56 o 
   7  -1   3        1.13        4.39      3.99 o 
   8  -1   3      204.13      200.44     17.67 o 
   9  -1   3       60.83       74.15     16.56 o 
  -9   0   3       80.47       92.74     20.33 o 
  -8   0   3       48.38       54.28     10.06 o 
  -7   0   3      105.28      106.86     14.38 o 
  -6   0   3       20.26       16.83      4.83 o 
  -5   0   3      559.19      576.90     16.73 o 
  -4   0   3      285.38      310.35      8.86 o 
  -3   0   3     1908.91     1955.44     24.71 o 
  -2   0   3     3621.53     3737.70     34.58 o 
  -1   0   3     2187.14     2109.35     22.19 o 
   0   0   3      692.39      690.71     10.03 o 
   1   0   3        1.33       -0.15      1.21 o 
   2   0   3       35.53       45.79      2.86 o 
   3   0   3     1194.21     1197.17     14.49 o 
   4   0   3     1108.00     1177.58     17.29 o 
   5   0   3      818.28      874.70     15.64 o 
   6   0   3       17.24       22.11      3.64 o 
   7   0   3      105.78       91.84      9.29 o 
   8   0   3       50.30       80.20     17.27 o 
   9   0   3       50.57       68.48     17.61 o 
  -8   1   3       79.75       86.06     10.72 o 
  -7   1   3        5.16        5.01      4.32 o 
  -6   1   3      540.86      522.75     17.33 o 
  -5   1   3      291.92      296.70     11.09 o 
  -4   1   3      483.44      477.75     11.80 o 
  -3   1   3       64.01       77.63      5.13 o 
  -2   1   3     1312.48     1435.13     15.54 o 
  -1   1   3    11811.77    10955.24    305.17 o 
   0   1   3     2589.77     2521.91     24.70 o 
   1   1   3    12194.83    11862.28    130.10 o 
   2   1   3     1211.47     1146.68     11.37 o 
   3   1   3     2034.24     2108.56     24.11 o 
   4   1   3     3025.37     3114.86     38.93 o 
   5   1   3     7084.67     7168.24     70.78 o 
   6   1   3      447.82      468.94     13.33 o 
   7   1   3       80.90       57.27     14.20 o 
   8   1   3      325.12      409.84     29.21 o 
   9   1   3       96.77      152.82     24.90 o 
  10   1   3       85.61      113.23     23.96 o 
  -8   2   3       14.37       18.39      9.01 o 
  -7   2   3       84.98       76.14      8.85 o 
  -6   2   3      122.97      136.46     12.58 o 
  -5   2   3      174.83      181.27      8.68 o 
  -4   2   3      380.52      346.24     11.75 o 
  -3   2   3       12.28        6.69      3.38 o 
  -2   2   3      100.15       86.08      5.15 o 
  -1   2   3        0.04        0.62      1.89 o 
   0   2   3     1102.67     1087.66     12.61 o 
   1   2   3      328.94      353.89      7.43 o 
   2   2   3     2136.91     2022.31     33.18 o 
   3   2   3      281.05      228.77      6.21 o 
   4   2   3     2274.55     2290.36     26.30 o 
   5   2   3      599.43      630.61     13.27 o 
   6   2   3      209.03      234.78     20.37 o 
   7   2   3      131.11      166.91     22.38 o 
   8   2   3      178.27      181.00     25.68 o 
   9   2   3      189.35      220.58     30.20 o 
  10   2   3        3.42       15.47     12.74 o 
  -8   3   3        0.05       -2.53      7.88 o 
  -7   3   3      229.08      257.86     16.07 o 
  -6   3   3       10.37        2.75      3.67 o 
  -5   3   3       16.95       25.19      4.10 o 
  -4   3   3      583.01      577.70     12.91 o 
  -3   3   3        7.74        4.73      1.70 o 
  -2   3   3      209.10      228.54      6.09 o 
  -1   3   3      324.79      280.06      9.86 o 
   0   3   3     3245.58     3217.13     24.92 o 
   1   3   3      123.49      125.25      5.09 o 
   2   3   3     3242.61     3373.99     52.07 o 
   3   3   3       87.57      100.75      8.31 o 
   4   3   3      826.08      805.18     15.64 o 
   5   3   3      854.26      818.87     14.47 o 
   6   3   3      605.55      584.33     14.76 o 
   7   3   3        3.62        1.89      7.16 o 
   8   3   3        3.72       10.09      9.24 o 
   9   3   3      474.58      576.41     39.66 o 
  10   3   3       53.98       81.36     22.98 o 
  -9   4   3      454.24      490.36     38.11 o 
  -8   4   3      161.94      133.60     22.78 o 
  -7   4   3      190.01      197.76     25.45 o 
  -6   4   3     1226.09     1121.51     42.14 o 
  -5   4   3      988.46      917.07     18.11 o 
  -4   4   3      494.77      493.92     13.24 o 
  -3   4   3        3.37       11.81      3.83 o 
  -2   4   3      319.64      280.12     10.64 o 
  -1   4   3     1034.72      996.52     17.29 o 
   0   4   3     1785.73     1843.72     17.94 o 
   1   4   3        0.81        1.93      1.54 o 
   2   4   3       57.85       61.12      7.24 o 
   3   4   3      143.06      151.32      7.45 o 
   4   4   3      123.39      135.43      6.39 o 
   5   4   3        1.58        4.09      2.34 o 
   6   4   3       51.24       63.61     14.04 o 
   7   4   3       40.11       32.52      7.72 o 
   8   4   3        4.30        6.82      9.60 o 
   9   4   3       63.64       57.44     17.83 o 
  -9   5   3        3.08        7.03     14.22 o 
  -8   5   3        7.93       10.32     12.21 o 
  -7   5   3        2.46       -2.48      8.92 o 
  -6   5   3      218.93      209.04     17.61 o 
  -5   5   3       33.96       40.29      6.85 o 
  -4   5   3      305.23      315.88     15.75 o 
  -3   5   3       13.22        9.12      3.45 o 
  -2   5   3      322.61      298.13     10.39 o 
  -1   5   3     1518.71     1577.05     20.97 o 
   0   5   3       46.01       71.91      3.92 o 
   1   5   3        0.16       -0.11      2.18 o 
   2   5   3      139.09      133.35      7.56 o 
   3   5   3      579.37      612.09     15.20 o 
   4   5   3      144.71      129.85     12.03 o 
   5   5   3      324.47      328.26     11.91 o 
   7   5   3        0.05        2.01      6.18 o 
   8   5   3       47.07       62.89     14.53 o 
   9   5   3       38.13       19.90     14.17 o 
  -9   6   3       35.25       48.72     18.23 o 
  -8   6   3      226.67      203.56     29.23 o 
  -7   6   3      237.96      219.23     28.78 o 
  -6   6   3       77.38       59.98     10.97 o 
  -5   6   3     5060.86     5041.83    124.07 o 
  -4   6   3        9.83       -3.25      4.49 o 
  -3   6   3      122.06      136.01     11.96 o 
  -2   6   3     1186.83     1233.95     26.98 o 
  -1   6   3      570.59      566.66     11.77 o 
   0   6   3      404.17      457.20      8.96 o 
   1   6   3       19.34       22.94      3.48 o 
   2   6   3      148.30      155.59      7.82 o 
   3   6   3       12.01       24.29      5.02 o 
   4   6   3      143.13      158.31     10.62 o 
   5   6   3      130.86      137.23     14.21 o 
   6   6   3     1527.15     1478.57     39.38 o 
   7   6   3        0.05        0.39      5.35 o 
   8   6   3        1.33       11.49      7.30 o 
   9   6   3        2.14       -3.03      9.19 o 
  -8   7   3       54.31       11.94     11.85 o 
  -7   7   3       55.31       24.12     14.01 o 
  -6   7   3      184.53      187.32     25.76 o 
  -5   7   3       31.78       34.10     12.02 o 
  -4   7   3        0.32       -0.14      5.69 o 
  -3   7   3        4.65       12.86      4.78 o 
  -2   7   3      196.15      191.97     11.69 o 
  -1   7   3      296.93      255.55     10.17 o 
   0   7   3        0.10        3.69      2.07 o 
   1   7   3       38.05       45.48      4.94 o 
   2   7   3        0.31       -1.41      3.01 o 
   3   7   3       17.10       16.63      4.24 o 
   4   7   3       51.16       70.57      8.33 o 
   5   7   3      203.05      228.95     19.12 o 
   6   7   3      159.43      185.33     18.00 o 
   7   7   3      101.31       96.36     14.09 o 
   8   7   3       32.53       36.54     10.50 o 
   9   7   3        4.40        4.14     11.12 o 
  -8   8   3        8.44       -7.54     12.66 o 
  -7   8   3      191.76      240.90     31.85 o 
  -6   8   3      129.33      115.43     20.53 o 
  -5   8   3       30.45       19.23      9.82 o 
  -4   8   3     1817.44     1845.79     62.77 o 
  -3   8   3      137.24      119.29     11.71 o 
  -2   8   3        2.24       -3.73      4.94 o 
  -1   8   3      260.54      245.05      9.69 o 
   0   8   3     2295.83     2401.92     27.50 o 
   1   8   3     2690.69     2578.20     29.85 o 
   2   8   3        0.57        0.12      3.59 o 
   3   8   3       24.00       23.44      7.85 o 
   4   8   3      357.00      363.67     17.29 o 
   5   8   3      113.58      110.84     18.02 o 
   6   8   3        2.71        7.32      6.98 o 
   7   8   3        0.01       -0.24      6.47 o 
   8   8   3        5.20        2.44      6.91 o 
  -8   9   3        0.74       13.86     14.24 o 
  -7   9   3        3.53       -6.39      9.75 o 
  -6   9   3        5.90       -2.16      8.65 o 
  -5   9   3        7.63       18.27     11.66 o 
  -4   9   3        6.62        2.37      7.06 o 
  -3   9   3       40.22       36.20     11.38 o 
  -2   9   3       64.14       81.97     10.93 o 
  -1   9   3      880.14      886.79     19.77 o 
   0   9   3      417.01      406.03     12.80 o 
   1   9   3      334.43      324.76     12.20 o 
   2   9   3        7.43       -2.20      3.46 o 
   3   9   3      257.27      291.59     12.98 o 
   4   9   3       23.61       19.10      6.53 o 
   5   9   3       16.98       20.91     11.01 o 
   6   9   3      179.53      240.33     22.73 o 
   7   9   3        0.64        7.36      7.59 o 
   8   9   3       24.26       39.43     17.01 o 
  -7  10   3       13.80        9.62     11.71 o 
  -6  10   3        3.92        8.93     11.84 o 
  -5  10   3      245.66      240.90     29.62 o 
  -4  10   3       57.30       45.09     13.71 o 
  -3  10   3     1106.26     1105.06     47.68 o 
  -2  10   3      491.57      450.97     20.02 o 
  -1  10   3       36.40       43.59      6.64 o 
   0  10   3     1237.29     1139.09     30.58 o 
   1  10   3     1051.73     1029.32     20.88 o 
   2  10   3      167.09      160.02     10.83 o 
   3  10   3      109.22      137.79      9.81 o 
   4  10   3      117.58      150.58     25.07 o 
   5  10   3      145.09      194.20     15.23 o 
   6  10   3      154.02      113.29     17.07 o 
   7  10   3       13.70        7.37      9.54 o 
   8  10   3       97.44       85.91     27.41 o 
  -7  11   3        9.02       -2.95     11.97 o 
  -6  11   3       99.16       92.56     21.07 o 
  -5  11   3        1.61       -6.96      9.51 o 
  -4  11   3      320.86      347.68     29.61 o 
  -3  11   3       14.39       18.81     10.25 o 
  -2  11   3      431.85      421.07     20.53 o 
  -1  11   3        2.91       -0.41      7.91 o 
   0  11   3       21.99       22.43      6.23 o 
   1  11   3      455.01      475.04     15.98 o 
   2  11   3       13.77       16.77      7.21 o 
   3  11   3      134.88      167.55     11.11 o 
   4  11   3      251.68      250.20     16.76 o 
   5  11   3        0.42       -3.22      5.96 o 
   6  11   3       40.02       35.18     13.35 o 
   7  11   3      100.40      119.15     22.52 o 
  -6  12   3        0.52        5.97     14.36 o 
  -5  12   3       18.56       13.75     13.24 o 
  -4  12   3      300.45      293.62     28.73 o 
  -3  12   3        2.17        9.85     10.70 o 
  -2  12   3      941.60      894.71     30.34 o 
  -1  12   3        0.98       12.05      5.26 o 
   0  12   3        0.32       -2.93      4.79 o 
   1  12   3      128.12      113.51     14.04 o 
   2  12   3      188.44      165.08     19.41 o 
   3  12   3      142.85      145.34     12.99 o 
   4  12   3        0.02       -1.46      5.36 o 
   5  12   3      278.15      294.71     18.85 o 
   6  12   3       34.97        5.03      9.70 o 
  -5  13   3        2.51       -0.41     11.68 o 
  -4  13   3        3.04       -4.88     10.68 o 
  -3  13   3       68.33       68.43     17.17 o 
  -2  13   3        0.01        2.36      7.20 o 
  -1  13   3      157.76      144.15      9.89 o 
   0  13   3       32.08       25.72      6.84 o 
   1  13   3       53.12       66.73     11.50 o 
   2  13   3      106.69      104.07     12.29 o 
   3  13   3       84.68      130.55     11.04 o 
   4  13   3      248.22      233.28     29.75 o 
   5  13   3       48.29       63.55     11.68 o 
   6  13   3       86.04      109.63     13.78 o 
  -4  14   3        2.00       -1.82     11.19 o 
  -3  14   3       98.46       56.52     17.54 o 
  -2  14   3       62.71       50.34     12.43 o 
  -1  14   3       92.88       97.53     14.52 o 
   0  14   3       51.02       44.02      8.12 o 
   1  14   3      163.13      205.14     14.42 o 
   2  14   3      169.51      173.63     13.24 o 
   3  14   3       22.28       16.99     13.38 o 
   4  14   3       14.18       18.17     11.46 o 
   5  14   3        8.52       24.72     19.09 o 
  -3  15   3        0.62        7.51     13.56 o 
  -2  15   3       17.98       -1.95      9.20 o 
  -1  15   3      139.10      154.60     27.31 o 
   0  15   3        2.62        1.66      6.22 o 
   1  15   3       14.89       11.59      8.05 o 
   2  15   3       82.18       83.85     12.53 o 
   3  15   3       37.91       40.10     13.62 o 
   0  16   3        6.19       29.10     17.40 o 
  -2 -15   4        0.03        6.64     13.53 o 
  -1 -15   4       15.47       13.62     10.84 o 
   0 -15   4       20.74       31.32     11.51 o 
   1 -15   4       40.85       42.98     12.38 o 
   2 -15   4        0.03       10.45     11.13 o 
  -4 -14   4       12.50       22.80      8.80 o 
  -3 -14   4        0.03       13.85      7.50 o 
  -2 -14   4       29.85       54.86     11.23 o 
  -1 -14   4      223.53      230.52     13.59 o 
   0 -14   4        0.80       -8.73      8.73 o 
   1 -14   4      344.71      365.95     22.18 o 
   2 -14   4      222.60      241.40     31.05 o 
   3 -14   4        1.82        5.22     11.34 o 
   4 -14   4        1.43        2.75     12.00 o 
  -5 -13   4       12.12       13.90      9.12 o 
  -4 -13   4      218.58      275.50     15.74 o 
  -3 -13   4        4.83        4.84      6.90 o 
  -2 -13   4      163.07      152.85     15.03 o 
  -1 -13   4       69.05       75.96      9.49 o 
   0 -13   4        5.56       17.20      8.59 o 
   1 -13   4       16.72       28.02      9.82 o 
   2 -13   4        1.06       -4.23      8.77 o 
   3 -13   4       36.28       26.68     14.28 o 
   4 -13   4        6.81       21.50     13.30 o 
   5 -13   4      109.18       85.86     21.51 o 
  -6 -12   4       27.45       51.67     11.59 o 
  -5 -12   4       21.30       39.89     10.07 o 
  -4 -12   4       28.80       35.52      8.36 o 
  -3 -12   4       65.72       96.82     10.54 o 
  -2 -12   4       67.09       67.42     10.98 o 
  -1 -12   4        6.06       17.71      7.77 o 
   0 -12   4        0.20       -3.28      7.12 o 
   1 -12   4       97.60       96.51     13.19 o 
   2 -12   4       42.46       29.93     12.23 o 
   3 -12   4       82.06       73.79     16.78 o 
   4 -12   4        5.94       -0.46      8.81 o 
   5 -12   4       42.09       39.27     14.98 o 
   6 -12   4       97.67       59.45     18.96 o 
  -6 -11   4       71.26       62.00     11.84 o 
  -5 -11   4        1.21        6.59      6.70 o 
  -4 -11   4       36.16       41.72      8.62 o 
  -3 -11   4      451.87      441.37     16.47 o 
  -2 -11   4        0.00        0.54      4.87 o 
  -1 -11   4        7.94        9.58      6.59 o 
   0 -11   4        0.70        0.57      4.43 o 
   1 -11   4      479.44      473.24     21.65 o 
   2 -11   4        7.13        3.47      8.12 o 
   3 -11   4        7.75        4.04      8.34 o 
   4 -11   4        0.44       -2.12      8.24 o 
   5 -11   4       37.24       20.32     12.06 o 
   6 -11   4       37.83       23.91     13.36 o 
   7 -11   4       12.14       12.23     13.10 o 
  -7 -10   4       86.34       95.83     18.24 o 
  -6 -10   4        0.15       -2.33      6.93 o 
  -5 -10   4       49.90       52.83      9.77 o 
  -4 -10   4       48.19       58.09      7.71 o 
  -3 -10   4      142.09      147.68     10.74 o 
  -2 -10   4        1.07       12.54      5.06 o 
  -1 -10   4      178.51      200.99     12.85 o 
   0 -10   4      142.82      138.49     11.27 o 
   1 -10   4      130.13      161.98     22.29 o 
   2 -10   4        0.01        8.51      7.90 o 
   3 -10   4      204.87      217.72     21.72 o 
   4 -10   4      698.63      698.84     39.54 o 
   5 -10   4        3.40        7.81      8.86 o 
   6 -10   4       80.90       86.09     19.60 o 
   7 -10   4       38.15       30.57     15.09 o 
  -7  -9   4        5.94      -12.16     13.14 o 
  -6  -9   4      154.50      165.87     15.08 o 
  -5  -9   4      124.64      121.53     13.08 o 
  -4  -9   4      198.64      207.80     13.56 o 
  -3  -9   4       71.86       61.64      7.38 o 
  -2  -9   4      348.85      352.43     12.85 o 
  -1  -9   4       10.09       17.98      5.02 o 
   0  -9   4      105.47      116.41     12.74 o 
   1  -9   4       99.79       93.47     11.48 o 
   2  -9   4      156.04      173.91     21.87 o 
   3  -9   4      375.26      382.16     26.69 o 
   4  -9   4        7.16        5.25      7.63 o 
   5  -9   4       61.82       51.69     13.65 o 
   6  -9   4      341.86      307.84     28.58 o 
   7  -9   4       18.40       13.78     11.61 o 
   8  -9   4        4.12       -7.34     10.64 o 
  -8  -8   4        0.20        3.16      9.62 o 
  -7  -8   4       66.53       84.44     16.57 o 
  -6  -8   4        1.78        9.24      8.84 o 
  -5  -8   4       65.27       50.59      9.02 o 
  -4  -8   4        6.11        3.09      4.35 o 
  -3  -8   4       66.22       55.96      8.32 o 
  -2  -8   4      708.70      635.02     16.39 o 
  -1  -8   4      878.05      840.20     21.25 o 
   0  -8   4        0.12        3.82      4.81 o 
   1  -8   4      689.69      628.01     24.40 o 
   2  -8   4     1120.90     1108.91     42.40 o 
   3  -8   4      628.99      601.67     31.84 o 
   4  -8   4      187.29      206.49     13.94 o 
   5  -8   4     1739.80     1977.12     68.87 o 
   6  -8   4       22.73       12.74      9.38 o 
   7  -8   4      189.27      212.37     29.22 o 
   8  -8   4        8.12        4.13     11.70 o 
  -8  -7   4      207.86      171.52     20.86 o 
  -7  -7   4      379.86      366.71     36.98 o 
  -6  -7   4       56.43       59.49     12.70 o 
  -5  -7   4       81.41       96.13     10.95 o 
  -4  -7   4      617.09      597.25     15.81 o 
  -3  -7   4      675.87      591.72     18.46 o 
  -2  -7   4       95.10       99.77      7.92 o 
  -1  -7   4     4206.60     4116.67     48.23 o 
   0  -7   4     1101.12     1058.96     17.62 o 
   1  -7   4        1.34        0.68      3.27 o 
   2  -7   4      248.06      260.15     27.78 o 
   3  -7   4       77.20       57.45     11.83 o 
   4  -7   4        6.88        2.66      4.50 o 
   5  -7   4      547.65      612.88     23.15 o 
   6  -7   4      352.08      383.95     20.25 o 
   7  -7   4      333.25      375.87     30.99 o 
   8  -7   4       21.22        8.41     11.33 o 
   9  -7   4       18.19       16.00     13.81 o 
  -8  -6   4      150.53      158.50     18.96 o 
  -7  -6   4        5.38       15.13      8.65 o 
  -6  -6   4       21.14       37.08     14.64 o 
  -5  -6   4      356.32      335.46     15.50 o 
  -4  -6   4      842.00      811.82     17.68 o 
  -3  -6   4      246.22      255.36     10.60 o 
  -2  -6   4      160.44      190.11      9.62 o 
  -1  -6   4     1015.91      979.49     14.99 o 
   0  -6   4     2388.11     2474.39     30.19 o 
   1  -6   4        4.36        4.94      2.85 o 
   2  -6   4        2.85        1.75      4.24 o 
   3  -6   4      525.29      524.14     16.82 o 
   4  -6   4      901.13      967.40     31.52 o 
   5  -6   4       15.79       17.34      5.83 o 
   6  -6   4      224.13      228.65     15.44 o 
   7  -6   4       26.40       17.71     14.98 o 
   8  -6   4      101.24       94.77     20.98 o 
   9  -6   4       45.75       31.31     14.53 o 
  -9  -5   4       13.13       23.28     10.37 o 
  -8  -5   4       13.18       -7.02      7.02 o 
  -7  -5   4       43.44       40.68     10.47 o 
  -6  -5   4      889.44      858.27     50.43 o 
  -5  -5   4      622.08      609.97     19.33 o 
  -4  -5   4       67.49       67.58      8.99 o 
  -3  -5   4     3517.55     3538.67     43.29 o 
  -2  -5   4     1505.86     1505.53     19.96 o 
  -1  -5   4     1258.75     1361.12     18.18 o 
   0  -5   4     6248.10     6212.96     71.17 o 
   1  -5   4      387.43      344.17      9.59 o 
   2  -5   4        0.00        2.96      2.07 o 
   3  -5   4       11.65       21.33      3.58 o 
   4  -5   4      195.15      254.39      8.88 o 
   5  -5   4       20.40       17.36      9.95 o 
   6  -5   4      151.14      163.48     19.62 o 
   7  -5   4        9.85        9.49      6.83 o 
   8  -5   4        1.33        9.29     10.76 o 
   9  -5   4        0.78        4.41     11.81 o 
  -9  -4   4        3.77        3.37      7.80 o 
  -8  -4   4       90.89       93.60     14.12 o 
  -7  -4   4      101.26       90.97     13.49 o 
  -6  -4   4       76.56      105.94     14.44 o 
  -5  -4   4      472.03      472.43     14.41 o 
  -4  -4   4      249.07      233.10     10.05 o 
  -3  -4   4      281.34      251.97     17.24 o 
  -2  -4   4      536.17      518.92     10.20 o 
  -1  -4   4     2142.36     2223.37     24.03 o 
   0  -4   4     2511.54     2397.57     26.31 o 
   1  -4   4      271.08      289.05      8.10 o 
   2  -4   4       11.35       16.03      2.11 o 
   3  -4   4      169.27      178.55      5.24 o 
   4  -4   4     1299.30     1378.77     18.75 o 
   5  -4   4      776.07      856.88     13.99 o 
   6  -4   4        2.31        0.16      4.57 o 
   7  -4   4        6.82       11.30      6.55 o 
   8  -4   4        5.06        3.57     11.21 o 
   9  -4   4        5.65       -1.53     10.99 o 
  -9  -3   4       39.25       27.79     10.15 o 
  -8  -3   4       22.15       27.34      9.42 o 
  -7  -3   4        3.58       17.56     21.14 o 
  -6  -3   4       24.06       15.36      5.38 o 
  -5  -3   4      725.19      692.05     16.77 o 
  -4  -3   4      364.43      349.27     11.19 o 
  -3  -3   4        0.02       -1.94      1.94 o 
  -2  -3   4        1.76        0.12      1.39 o 
  -1  -3   4     1372.39     1275.19     13.62 o 
   0  -3   4       22.75       34.68      2.90 o 
   1  -3   4       27.85        9.40      2.26 o 
   2  -3   4      277.37      367.08     10.08 o 
   3  -3   4     1176.87     1199.55     14.64 o 
   4  -3   4      594.50      581.84     11.72 o 
   5  -3   4        1.75        2.25      2.15 o 
   6  -3   4      514.29      495.00     14.35 o 
   7  -3   4        0.20        2.50      4.04 o 
   8  -3   4       42.32       54.32     16.14 o 
   9  -3   4       12.14        9.90     11.70 o 
  -9  -2   4       81.76       81.15     13.07 o 
  -8  -2   4        4.26        0.36      5.56 o 
  -7  -2   4       68.94       70.40     11.70 o 
  -6  -2   4      240.14      247.52     12.92 o 
  -5  -2   4        2.29        1.49      3.97 o 
  -4  -2   4       24.43       31.48      4.39 o 
  -3  -2   4       16.97       35.00      3.18 o 
  -2  -2   4       19.21       21.14      1.86 o 
  -1  -2   4      821.40      790.89      8.65 o 
   0  -2   4       54.50       58.49      3.78 o 
   1  -2   4     1175.85     1181.77     16.62 o 
   2  -2   4      347.53      430.99      6.99 o 
   3  -2   4     1291.58     1279.41     13.95 o 
   4  -2   4       35.61       57.95      6.89 o 
   5  -2   4     4933.45     5237.29     65.75 o 
   6  -2   4      660.98      716.06     15.46 o 
   7  -2   4       27.49       23.00      5.78 o 
   8  -2   4      182.64      207.77     16.22 o 
   9  -2   4       35.96       12.01     12.60 o 
  -9  -1   4       94.19       99.54     14.00 o 
  -8  -1   4       32.23       41.07      9.95 o 
  -7  -1   4        5.20       -5.16     10.02 o 
  -6  -1   4      187.42      189.24     19.77 o 
  -5  -1   4       17.25       21.35      5.40 o 
  -4  -1   4      226.13      257.83      9.01 o 
  -3  -1   4      523.77      500.90      9.15 o 
  -2  -1   4       26.81       33.17      2.13 o 
  -1  -1   4       14.49        8.38      2.40 o 
   0  -1   4     1205.32     1226.86     14.40 o 
   1  -1   4       77.54      111.90      3.76 o 
   2  -1   4      233.23      206.26      4.72 o 
   3  -1   4       76.44      102.27      3.98 o 
   4  -1   4      813.94      738.22     13.13 o 
   5  -1   4     1305.94     1409.81     21.26 o 
   6  -1   4        1.27        2.82      2.52 o 
   7  -1   4      255.14      269.76     13.02 o 
   8  -1   4        3.56        5.67      6.29 o 
   9  -1   4        3.46       -3.28      8.81 o 
  -9   0   4       60.21       59.35     10.72 o 
  -8   0   4       11.63       17.60      8.71 o 
  -7   0   4      138.70      110.79     28.79 o 
  -6   0   4      106.43      106.78      9.96 o 
  -5   0   4      118.58      117.12      9.66 o 
  -4   0   4     1034.09     1089.89     18.42 o 
  -3   0   4       84.59       90.64      5.95 o 
  -2   0   4     1382.23     1387.88     13.85 o 
  -1   0   4      367.74      365.31      7.59 o 
   0   0   4      217.01      197.21      6.26 o 
   1   0   4      521.10      473.78      7.18 o 
   2   0   4      356.09      326.18      6.47 o 
   3   0   4      794.68      770.58     12.16 o 
   4   0   4       80.46       80.41      8.23 o 
   5   0   4      257.23      224.99      9.96 o 
   6   0   4      154.40      189.30      8.59 o 
   7   0   4       54.71       57.92      7.89 o 
   8   0   4       49.15       58.07     14.37 o 
   9   0   4      410.18      435.29     31.77 o 
  -9   1   4      105.00      117.20     15.46 o 
  -8   1   4       23.88       27.42      8.10 o 
  -7   1   4       34.79       36.15      8.12 o 
  -6   1   4       26.37       21.38      5.47 o 
  -5   1   4      247.84      238.08      9.76 o 
  -4   1   4      643.97      705.20     12.72 o 
  -3   1   4       42.93       35.51      3.27 o 
  -2   1   4      335.60      382.30      7.28 o 
  -1   1   4     1069.11     1072.37     15.56 o 
   0   1   4    11623.69    10783.54    114.73 o 
   1   1   4     1302.89     1142.73     13.95 o 
   2   1   4     1741.98     1620.82     16.27 o 
   3   1   4     1558.74     1460.99     18.63 o 
   4   1   4     2409.50     2463.80     32.99 o 
   5   1   4       33.15       38.43      7.76 o 
   6   1   4      408.91      404.95     17.38 o 
   7   1   4      119.37      124.09     18.87 o 
   8   1   4       17.55        7.03      7.61 o 
   9   1   4        0.61       -4.84      9.73 o 
  10   1   4        0.18        5.10     12.12 o 
  -8   2   4       51.07       76.01     14.50 o 
  -7   2   4      167.20      178.81     12.19 o 
  -6   2   4      588.06      593.49     18.60 o 
  -5   2   4      186.43      167.05      8.66 o 
  -4   2   4       59.35       66.01      4.67 o 
  -3   2   4      510.61      541.27     10.95 o 
  -2   2   4       90.55       88.98      4.18 o 
  -1   2   4      178.60      186.04      8.55 o 
   0   2   4      298.14      287.70      5.04 o 
   1   2   4     1946.18     1916.37     39.38 o 
   2   2   4        5.55       -0.68      2.72 o 
   3   2   4     1961.99     2016.02     26.76 o 
   4   2   4      137.94      127.56      5.52 o 
   5   2   4      110.41      116.10      9.16 o 
   6   2   4       55.57       52.86      6.89 o 
   7   2   4        0.19        1.29      6.69 o 
   8   2   4        2.84        6.48      9.15 o 
   9   2   4      172.48      199.00     28.52 o 
  10   2   4      370.75      362.90     32.56 o 
  -8   3   4       62.51       73.78     10.72 o 
  -7   3   4        5.52       -1.68     11.06 o 
  -6   3   4      385.21      363.02     12.59 o 
  -5   3   4     3134.43     3068.43     40.26 o 
  -4   3   4       83.56       77.65      7.09 o 
  -3   3   4      145.02      202.18      9.33 o 
  -2   3   4        4.21       20.90      2.48 o 
  -1   3   4     2012.86     1887.04     18.38 o 
   0   3   4      146.41      144.24      5.54 o 
   1   3   4       56.45      107.81      4.74 o 
   2   3   4        8.70        5.50      2.29 o 
   3   3   4      171.87      208.92      6.75 o 
   4   3   4     1097.96     1127.09     17.08 o 
   5   3   4      848.13      865.06     14.84 o 
   6   3   4       23.76       20.89      4.30 o 
   7   3   4      292.56      338.69     27.08 o 
   8   3   4       80.47       68.15     17.02 o 
   9   3   4        0.49       12.70     10.40 o 
  10   3   4       42.51       42.33     17.62 o 
  -8   4   4       75.00       82.41     19.80 o 
  -7   4   4       15.50       13.67      7.29 o 
  -6   4   4      356.93      289.69     29.74 o 
  -5   4   4      676.20      681.29     15.89 o 
  -4   4   4     1810.49     1756.72     34.34 o 
  -3   4   4      259.86      260.35      7.69 o 
  -2   4   4        8.83       14.21      2.25 o 
  -1   4   4      315.86      310.36      6.32 o 
   0   4   4        0.75       -0.16      1.23 o 
   1   4   4      645.49      683.55     11.55 o 
   2   4   4        0.03       -1.48      2.16 o 
   3   4   4     3454.38     3613.81     59.14 o 
   4   4   4      941.24     1003.14     16.89 o 
   5   4   4        7.58        7.79      3.06 o 
   6   4   4       53.35       62.61      9.24 o 
   7   4   4        0.36        0.19      4.33 o 
   8   4   4      254.28      351.39     29.94 o 
   9   4   4       43.18       53.79     17.68 o 
  -9   5   4       64.14       29.66     16.81 o 
  -8   5   4       10.11        5.11     11.58 o 
  -7   5   4       46.53       44.78     14.02 o 
  -6   5   4      395.70      325.09     46.07 o 
  -5   5   4      197.09      218.40     16.00 o 
  -4   5   4     2509.10     2476.60    125.43 o 
  -3   5   4      905.79      859.63     14.60 o 
  -2   5   4       86.19       73.83      4.98 o 
  -1   5   4     1662.54     1602.89     18.94 o 
   0   5   4     1347.67     1299.18     13.43 o 
   1   5   4       92.73      111.83      5.64 o 
   2   5   4     2779.84     3080.71     35.19 o 
   3   5   4       98.18      110.42      7.89 o 
   4   5   4        5.58        2.87      4.44 o 
   5   5   4      498.46      465.52     14.25 o 
   6   5   4        1.32        0.39      4.82 o 
   7   5   4       11.39        5.31     11.93 o 
   8   5   4      338.74      352.82     31.17 o 
   9   5   4       78.83      106.80     23.78 o 
  -8   6   4       42.18       28.58     14.84 o 
  -7   6   4      141.41      134.42     22.69 o 
  -6   6   4      214.72      202.70     17.71 o 
  -5   6   4        0.40        6.07      6.18 o 
  -4   6   4       76.61       64.37     10.05 o 
  -3   6   4      687.28      685.50     17.62 o 
  -2   6   4      142.17      134.09      6.49 o 
  -1   6   4       25.54       15.73      2.71 o 
   0   6   4       78.40       77.99      3.96 o 
   1   6   4       56.86       70.37      5.39 o 
   2   6   4      301.77      341.93      9.96 o 
   3   6   4       76.65       97.19      8.16 o 
   4   6   4      120.55      143.90     13.61 o 
   5   6   4        2.13        6.97      3.64 o 
   6   6   4        1.93        1.37      5.81 o 
   7   6   4        1.26        0.30      5.70 o 
   8   6   4        3.34        2.23      6.64 o 
   9   6   4       15.55       20.63     13.74 o 
  -8   7   4      105.96       73.28     19.92 o 
  -7   7   4       47.83       34.07     13.93 o 
  -6   7   4       18.61       -5.50      6.72 o 
  -5   7   4      573.59      463.62     31.32 o 
  -4   7   4       89.05       91.53     15.96 o 
  -3   7   4      674.10      616.48     20.72 o 
  -2   7   4       62.48       76.72      6.41 o 
  -1   7   4      136.44      145.74      7.89 o 
   0   7   4     1623.77     1649.62     20.51 o 
   1   7   4     1158.00     1165.04     16.77 o 
   2   7   4      176.68      180.84      8.77 o 
   3   7   4      914.02      863.58     20.69 o 
   4   7   4      372.93      372.77     16.42 o 
   5   7   4      450.04      421.46     20.17 o 
   6   7   4       10.78       20.46     16.30 o 
   7   7   4        0.09       -0.13      6.15 o 
   8   7   4       14.40        0.87      7.14 o 
   9   7   4       44.97       21.56     13.93 o 
  -8   8   4       13.87       -4.72     11.64 o 
  -7   8   4        7.03       -3.09      9.96 o 
  -6   8   4       87.46       94.20     19.36 o 
  -5   8   4       64.09       74.64     16.56 o 
  -4   8   4       14.59        4.83      8.02 o 
  -3   8   4       42.60       39.05      9.32 o 
  -2   8   4      188.53      205.86     10.67 o 
  -1   8   4       48.98       53.09      6.15 o 
   0   8   4      863.07      911.52     14.78 o 
   1   8   4      308.83      302.42      9.89 o 
   2   8   4      278.51      261.02     10.55 o 
   3   8   4        6.89        5.29      3.99 o 
   4   8   4        1.39        0.78      4.55 o 
   5   8   4       53.13       34.80      9.03 o 
   6   8   4       12.36       18.86     10.60 o 
   7   8   4       32.61       39.58     10.91 o 
   8   8   4       29.02       49.19     12.05 o 
  -7   9   4        1.66        8.41     12.22 o 
  -6   9   4        6.28        5.33     11.33 o 
  -5   9   4       55.62       23.93     12.21 o 
  -4   9   4      217.00      186.19     23.98 o 
  -3   9   4       39.07       29.06      8.06 o 
  -2   9   4      269.49      261.33     15.90 o 
  -1   9   4      104.47      118.86     15.85 o 
   0   9   4       32.01       32.36      5.76 o 
   1   9   4      258.08      255.02      8.98 o 
   2   9   4     1874.79     1873.47     28.81 o 
   3   9   4        4.68        9.61      4.45 o 
   4   9   4     1233.58     1178.56     27.80 o 
   5   9   4      486.20      476.48     23.61 o 
   6   9   4      126.97      137.94     16.52 o 
   7   9   4        3.69       -2.71     10.55 o 
   8   9   4       39.26       65.70     14.01 o 
  -7  10   4       12.50       -3.98     11.05 o 
  -6  10   4       24.86       23.51     14.16 o 
  -5  10   4      171.17      225.87     29.28 o 
  -4  10   4       14.41       12.13      9.49 o 
  -3  10   4       21.24       32.20      9.28 o 
  -2  10   4      303.98      261.90     23.78 o 
  -1  10   4     1419.04     1419.47     35.04 o 
   0  10   4      702.66      744.13     19.31 o 
   1  10   4      903.07      948.10     19.80 o 
   2  10   4       35.01       38.30      5.27 o 
   3  10   4      208.12      217.09     11.60 o 
   4  10   4      289.37      311.52     18.66 o 
   5  10   4        7.94       -0.44      6.94 o 
   6  10   4        0.33       14.29     31.03 o 
   7  10   4       62.65       96.44     15.74 o 
   8  10   4       12.41        8.32      9.57 o 
  -6  11   4       12.42       -2.56     10.14 o 
  -5  11   4        8.51       19.89     12.70 o 
  -4  11   4       10.20       -4.73      8.90 o 
  -3  11   4      284.29      283.90     18.36 o 
  -2  11   4        0.25        0.50      6.81 o 
  -1  11   4      166.55      163.13     10.65 o 
   0  11   4      328.89      294.16     26.13 o 
   1  11   4       11.84        9.78      7.09 o 
   2  11   4      102.26      109.90      9.25 o 
   3  11   4      117.42      121.92     10.84 o 
   4  11   4       11.52        6.82      6.38 o 
   5  11   4      179.36      215.42     16.72 o 
   6  11   4      129.43      144.85     19.43 o 
   7  11   4       10.71        0.88     15.15 o 
  -6  12   4       37.49       18.74     14.25 o 
  -5  12   4       25.32       12.62     11.84 o 
  -4  12   4      173.78      198.02     28.19 o 
  -3  12   4       44.52       33.31     13.03 o 
  -2  12   4       26.39       27.90      9.38 o 
  -1  12   4       32.78       32.91      6.51 o 
   0  12   4      667.86      596.14     18.48 o 
   1  12   4       62.51       87.00      9.58 o 
   2  12   4      280.14      262.20     12.29 o 
   3  12   4      123.47      124.65     12.11 o 
   4  12   4      107.02      120.34     12.83 o 
   5  12   4       58.11       59.36     10.19 o 
   6  12   4      112.39      123.20     34.16 o 
  -5  13   4        0.84       10.80     14.13 o 
  -4  13   4        0.02        8.16     12.50 o 
  -3  13   4       12.10       13.20     12.05 o 
  -2  13   4        0.01       -1.63      7.72 o 
  -1  13   4      105.83      103.72      9.33 o 
   0  13   4       19.31        9.48      6.22 o 
   1  13   4       68.57       74.22      9.11 o 
   2  13   4        0.30       14.12      7.13 o 
   3  13   4      296.42      258.80     13.39 o 
   4  13   4       54.44       95.07     15.70 o 
   5  13   4        0.29       10.97     12.79 o 
   6  13   4      328.68      356.79     30.24 o 
  -4  14   4        4.46       21.21     14.49 o 
  -3  14   4      145.46      111.17     22.96 o 
  -2  14   4       49.52       48.63     12.90 o 
  -1  14   4        0.03        7.78      8.22 o 
   0  14   4       62.90       72.29      9.07 o 
   1  14   4        1.96        5.31      6.41 o 
   2  14   4       26.02       22.55     12.90 o 
   3  14   4       10.02       23.61      9.55 o 
   4  14   4      140.93      156.08     57.08 o 
   5  14   4        6.39        5.94     11.07 o 
  -3  15   4        4.87      -14.72     14.72 o 
  -2  15   4      101.24      130.77     20.13 o 
  -1  15   4      293.39      259.10     22.41 o 
   0  15   4        6.33        8.45      6.66 o 
   1  15   4        9.62       23.14      8.43 o 
   2  15   4      129.61      124.32     17.17 o 
   3  15   4       25.04       43.95     10.24 o 
  -1 -15   5       22.45       20.73     11.12 o 
   0 -15   5       54.52       75.53     15.35 o 
   1 -15   5        6.80       13.02     10.36 o 
   2 -15   5        4.40       -7.70     11.08 o 
  -2 -14   5      183.77      205.51     16.03 o 
  -1 -14   5      189.45      219.89     21.59 o 
   0 -14   5      228.34      267.49     24.59 o 
   1 -14   5       99.81       92.36     15.25 o 
   2 -14   5        0.86       -6.34      9.99 o 
   3 -14   5       29.10       13.55     12.38 o 
   4 -14   5       60.74       97.05     23.67 o 
  -4 -13   5       78.17       88.93     11.07 o 
  -3 -13   5       16.60       26.54     11.02 o 
  -2 -13   5       16.70       18.20      8.78 o 
  -1 -13   5       59.59       53.69      8.62 o 
   0 -13   5       59.52       63.33     13.84 o 
   1 -13   5        1.01        0.32      7.83 o 
   2 -13   5       29.74       26.12     13.11 o 
   3 -13   5       58.65       51.31     16.96 o 
   4 -13   5        1.94        3.73     11.67 o 
   5 -13   5       86.12       82.75     20.72 o 
  -5 -12   5      182.25      179.92     16.90 o 
  -4 -12   5      233.10      235.34     15.17 o 
  -3 -12   5      105.55      105.43     11.08 o 
  -2 -12   5      580.93      564.70     25.89 o 
  -1 -12   5        5.75        6.14      7.78 o 
   0 -12   5        3.60       -1.47      8.96 o 
   1 -12   5       19.81       29.29      8.59 o 
   2 -12   5      164.28      170.49     25.50 o 
   3 -12   5        0.10        6.48      9.56 o 
   4 -12   5        2.81        3.05     10.24 o 
   5 -12   5       82.31       28.50     14.22 o 
   6 -12   5        1.08        1.25     11.49 o 
  -6 -11   5       85.29       83.56     12.75 o 
  -5 -11   5       56.78       61.94     11.13 o 
  -4 -11   5        2.09        4.20      6.44 o 
  -3 -11   5        0.42        6.94      4.88 o 
  -2 -11   5       17.40        6.81      4.30 o 
  -1 -11   5        6.53       11.36      7.22 o 
   0 -11   5       44.25       50.49     10.76 o 
   1 -11   5      176.29      198.49     17.30 o 
   2 -11   5       92.17      106.20     19.09 o 
   3 -11   5      126.78      140.44     21.76 o 
   4 -11   5       29.25       14.71     10.98 o 
   5 -11   5       21.05       16.98     11.82 o 
   6 -11   5        4.97       -0.17     11.21 o 
   7 -11   5        0.01       -0.24     12.74 o 
  -7 -10   5       98.44       96.66     15.74 o 
  -6 -10   5      170.31      194.30     17.27 o 
  -5 -10   5        0.05        7.10      6.68 o 
  -4 -10   5       23.74       28.59      6.45 o 
  -3 -10   5      925.93      897.83     21.27 o 
  -2 -10   5      123.60      137.83     11.09 o 
  -1 -10   5      427.76      374.52     13.69 o 
   0 -10   5       75.67       55.09      9.12 o 
   1 -10   5        0.08       -3.55      4.87 o 
   2 -10   5        9.35       15.21      8.84 o 
   3 -10   5        0.24       -5.06      7.40 o 
   4 -10   5        0.89        0.60      7.81 o 
   5 -10   5        0.03       -0.94      8.23 o 
   6 -10   5      224.45      165.73     26.13 o 
   7 -10   5       12.04        8.09     12.29 o 
  -7  -9   5       90.04      104.22     18.39 o 
  -6  -9   5        0.18       -1.87      6.46 o 
  -5  -9   5        0.42        6.47     10.21 o 
  -4  -9   5        1.65       10.61      5.20 o 
  -3  -9   5        0.12        2.52      4.46 o 
  -2  -9   5       33.76       55.65      6.93 o 
  -1  -9   5       15.15        0.36      4.06 o 
   0  -9   5      149.94      131.04      9.34 o 
   1  -9   5        9.43        8.79      6.27 o 
   2  -9   5       25.40       32.23     11.10 o 
   3  -9   5      293.99      335.84     25.05 o 
   4  -9   5      104.52       86.08     17.16 o 
   5  -9   5        0.83       -6.53      6.53 o 
   6  -9   5        9.60        2.04     10.09 o 
   7  -9   5       81.69       66.55     17.57 o 
   8  -9   5        0.29        6.88     12.71 o 
  -8  -8   5        0.11       33.66     17.57 o 
  -7  -8   5       20.32       32.64     27.90 o 
  -6  -8   5      167.69      148.23     14.07 o 
  -5  -8   5        3.19        3.10      5.68 o 
  -4  -8   5      306.34      284.05     12.65 o 
  -3  -8   5       69.22       67.89      7.77 o 
  -2  -8   5     1495.30     1487.58     25.88 o 
  -1  -8   5        3.67        3.41      3.82 o 
   0  -8   5     1995.22     1887.33     29.35 o 
   1  -8   5      192.69      184.08     10.11 o 
   2  -8   5        0.07        3.99      5.08 o 
   3  -8   5     1235.03     1198.70     46.24 o 
   4  -8   5      195.90      199.12     23.36 o 
   5  -8   5      127.75      134.80     21.04 o 
   6  -8   5       15.13        9.08      9.81 o 
   7  -8   5       54.25       45.57     16.07 o 
   8  -8   5        2.35       12.26     12.21 o 
  -8  -7   5       14.08       42.58     12.90 o 
  -7  -7   5        5.18        9.91     11.39 o 
  -6  -7   5        9.16       10.93      7.85 o 
  -5  -7   5      101.67      114.60     11.57 o 
  -4  -7   5      283.54      263.33     11.60 o 
  -3  -7   5       60.50       84.91      8.01 o 
  -2  -7   5        0.09       -2.90      3.96 o 
  -1  -7   5      877.68      905.53     17.38 o 
   0  -7   5      105.11      105.51      6.66 o 
   1  -7   5       99.12       80.31      6.83 o 
   2  -7   5      855.92      900.62     36.18 o 
   3  -7   5      115.48      106.79      8.64 o 
   4  -7   5       39.92       44.04      7.16 o 
   5  -7   5      470.74      488.89     31.14 o 
   6  -7   5       13.00       10.37      9.44 o 
   7  -7   5       12.56        6.27     10.24 o 
   8  -7   5      114.64       88.84     20.92 o 
   9  -7   5       15.29        7.34     13.44 o 
  -8  -6   5       26.27       21.74      9.94 o 
  -7  -6   5        7.35        5.72      9.09 o 
  -6  -6   5        5.78        1.66      6.88 o 
  -5  -6   5      141.59      134.09     11.78 o 
  -4  -6   5      181.84      188.54     12.48 o 
  -3  -6   5      504.66      483.28     16.71 o 
  -2  -6   5      844.85      752.34     16.52 o 
  -1  -6   5     2900.72     3092.98     33.11 o 
   0  -6   5      615.90      543.36     11.78 o 
   1  -6   5     3626.57     3523.53     45.33 o 
   2  -6   5     1053.96     1033.27     22.83 o 
   3  -6   5      125.99      134.45      6.14 o 
   4  -6   5     1912.37     2057.86     75.67 o 
   5  -6   5        1.41        2.00      4.56 o 
   6  -6   5       15.99       16.18     12.21 o 
   7  -6   5       70.24       23.11     11.33 o 
   8  -6   5       76.10       69.15     18.52 o 
   9  -6   5       26.09       18.08     14.16 o 
  -8  -5   5       24.47       18.68     13.52 o 
  -7  -5   5       75.54       82.49     14.69 o 
  -6  -5   5       38.87       41.47     10.99 o 
  -5  -5   5      505.02      485.44     17.87 o 
  -4  -5   5     1375.42     1296.56     22.67 o 
  -3  -5   5       33.62       44.40      5.58 o 
  -2  -5   5     1837.02     1839.04     23.25 o 
  -1  -5   5      165.02      138.94      9.37 o 
   0  -5   5      102.36       85.08      4.24 o 
   1  -5   5        7.48       13.09      2.59 o 
   2  -5   5      295.54      351.15      7.37 o 
   3  -5   5      841.53      920.24     13.14 o 
   4  -5   5      125.81      119.92      6.48 o 
   5  -5   5        1.71        7.75      4.79 o 
   6  -5   5      235.33      250.30     15.52 o 
   7  -5   5       27.11       12.95      6.81 o 
   8  -5   5      101.94      143.88     24.09 o 
   9  -5   5        1.55        4.31     11.44 o 
  -9  -4   5        0.82        8.35      8.93 o 
  -8  -4   5      130.67      125.96     16.40 o 
  -7  -4   5       46.53       37.09     10.12 o 
  -6  -4   5      115.69      117.62     13.99 o 
  -5  -4   5      239.82      207.14     10.52 o 
  -4  -4   5      127.08      127.55      7.07 o 
  -3  -4   5       67.66      102.04      6.23 o 
  -2  -4   5      458.67      548.37     10.90 o 
  -1  -4   5     1337.77     1258.27     14.45 o 
   0  -4   5      855.88      907.25     13.53 o 
   1  -4   5      545.43      480.42     17.92 o 
   2  -4   5      449.15      444.30      7.91 o 
   3  -4   5      203.39      226.59      5.73 o 
   4  -4   5      613.07      640.89     11.20 o 
   5  -4   5      595.75      617.82     14.28 o 
   6  -4   5       61.48       51.25      5.63 o 
   7  -4   5        1.78        4.90      6.16 o 
   8  -4   5      135.29      153.17     23.42 o 
   9  -4   5      169.05      223.71     30.69 o 
  -9  -3   5       51.82       46.07     10.78 o 
  -8  -3   5        0.22       -4.60      7.05 o 
  -7  -3   5      155.62      169.23     17.58 o 
  -6  -3   5      220.58      204.83     17.56 o 
  -5  -3   5       71.09       68.49      7.06 o 
  -4  -3   5      274.11      251.49     10.15 o 
  -3  -3   5       14.35       17.25      3.45 o 
  -2  -3   5        7.36        3.64      1.76 o 
  -1  -3   5     1586.52     1635.69     15.22 o 
   0  -3   5     2141.69     1961.18     22.35 o 
   1  -3   5     1041.67      947.01     18.95 o 
   2  -3   5       50.67       42.37      2.82 o 
   3  -3   5      313.36      330.98      7.09 o 
   4  -3   5      287.76      297.83     12.36 o 
   5  -3   5      422.73      430.46     11.19 o 
   6  -3   5       40.98       36.24      4.78 o 
   7  -3   5      180.39      222.54      9.98 o 
   8  -3   5      154.58      159.14     24.02 o 
   9  -3   5      144.53      185.01     27.54 o 
  -9  -2   5       35.57       26.83      9.94 o 
  -8  -2   5       15.83       22.29     10.49 o 
  -7  -2   5       47.34       37.88     10.53 o 
  -6  -2   5      121.69      136.27     11.53 o 
  -5  -2   5       83.54       70.07      6.92 o 
  -4  -2   5       44.38       32.49      4.69 o 
  -3  -2   5       52.79       44.82      4.14 o 
  -2  -2   5       39.99       59.21      4.29 o 
  -1  -2   5       23.97       28.35      2.32 o 
   0  -2   5       96.84       65.54      4.33 o 
   1  -2   5      991.40     1005.21     19.05 o 
   2  -2   5      303.77      285.43      5.13 o 
   3  -2   5     1727.91     1766.88     17.68 o 
   4  -2   5     4709.94     4758.20     49.23 o 
   5  -2   5     1651.57     1757.37     24.92 o 
   6  -2   5      737.53      734.16     16.57 o 
   7  -2   5        1.26       -1.63      3.11 o 
   8  -2   5        0.98       -0.10      6.21 o 
   9  -2   5      296.82      304.95     29.65 o 
  -9  -1   5      167.54      169.53     17.37 o 
  -8  -1   5       64.24       56.59     19.42 o 
  -7  -1   5      140.54      134.78     14.92 o 
  -6  -1   5      538.39      563.41     19.13 o 
  -5  -1   5      190.71      190.49     11.88 o 
  -4  -1   5      251.74      258.58      9.57 o 
  -3  -1   5     1999.56     1944.31     22.86 o 
  -2  -1   5     1948.46     2031.05     19.39 o 
  -1  -1   5      538.01      580.53      8.60 o 
   0  -1   5      159.26      123.37      4.82 o 
   1  -1   5      259.02      326.81     10.30 o 
   2  -1   5      128.83      117.73      3.65 o 
   3  -1   5      257.75      254.59      6.12 o 
   4  -1   5      821.03      913.94     15.14 o 
   5  -1   5      150.60      154.33      6.97 o 
   6  -1   5      164.61      168.08      7.90 o 
   7  -1   5       14.57        7.14      4.35 o 
   8  -1   5        4.21        4.51      6.21 o 
   9  -1   5        0.80        2.28      9.34 o 
  -9   0   5       89.21       82.87     12.83 o 
  -8   0   5        2.33        2.95      6.74 o 
  -7   0   5      243.73      229.49     29.73 o 
  -6   0   5      192.04      197.71     12.08 o 
  -5   0   5        0.62        5.62      3.81 o 
  -4   0   5     1683.25     1741.07     25.77 o 
  -3   0   5       92.18       96.99      5.18 o 
  -2   0   5     1635.22     1685.46     20.16 o 
  -1   0   5      266.21      244.19      5.86 o 
   0   0   5      166.49      169.43      9.33 o 
   1   0   5      271.68      333.72      7.83 o 
   2   0   5      198.48      211.64      3.95 o 
   3   0   5       93.83       96.72      4.60 o 
   4   0   5     7502.37     7850.53     85.16 o 
   5   0   5     3069.80     3177.16     43.52 o 
   6   0   5      897.15      929.46     19.92 o 
   7   0   5      202.30      223.83     14.27 o 
   8   0   5      289.50      300.10     25.14 o 
   9   0   5        1.42        4.23      9.57 o 
  -9   1   5        2.62       20.30     10.89 o 
  -8   1   5        0.03        2.48      7.21 o 
  -7   1   5       72.69       66.44     10.94 o 
  -6   1   5      960.33      894.58     23.37 o 
  -5   1   5     1202.13     1191.20     26.06 o 
  -4   1   5     1144.62     1188.94     17.88 o 
  -3   1   5     1557.28     1659.14     22.99 o 
  -2   1   5      626.77      650.76     10.42 o 
  -1   1   5       52.61       44.40      3.39 o 
   0   1   5      162.88      171.42     11.98 o 
   1   1   5       77.43       88.86      4.05 o 
   2   1   5       28.82       31.12      2.51 o 
   3   1   5     1093.54     1194.72     16.45 o 
   4   1   5     1527.64     1506.56     32.33 o 
   5   1   5      374.71      390.29     11.61 o 
   6   1   5       21.74       19.33      4.28 o 
   7   1   5      370.68      400.18     26.26 o 
   8   1   5        1.08        2.85      7.52 o 
   9   1   5       80.61       65.94     18.07 o 
  10   1   5       73.93       39.53     16.07 o 
  -9   2   5        0.43       14.31     10.30 o 
  -8   2   5       99.19       68.44     15.63 o 
  -7   2   5        0.73        5.11      5.83 o 
  -6   2   5      343.23      291.19     11.97 o 
  -5   2   5      670.68      678.90     16.62 o 
  -4   2   5        0.53       -0.49      2.06 o 
  -3   2   5      565.25      549.10     11.67 o 
  -2   2   5      295.98      309.66      7.15 o 
  -1   2   5     1040.11      957.08     12.57 o 
   0   2   5      531.50      507.96      7.78 o 
   1   2   5       14.95       20.97      2.74 o 
   2   2   5      810.14      811.69     14.37 o 
   3   2   5      370.95      418.09      9.46 o 
   4   2   5       55.49       60.72      6.94 o 
   5   2   5     1606.69     1762.90     34.01 o 
   6   2   5      177.38      179.08     11.19 o 
   7   2   5       75.63      100.02     17.82 o 
   8   2   5      440.95      481.74     32.99 o 
   9   2   5      821.33      880.84     46.56 o 
  10   2   5        4.45        8.68     12.03 o 
  -8   3   5       34.73       45.65     13.49 o 
  -7   3   5       21.37        5.61     12.33 o 
  -6   3   5      649.85      669.75     17.41 o 
  -5   3   5      289.64      300.65     11.30 o 
  -4   3   5     2823.89     2721.48     34.40 o 
  -3   3   5      768.14      694.67     13.35 o 
  -2   3   5      180.36      197.17      6.01 o 
  -1   3   5     1915.80     1716.44     19.08 o 
   0   3   5     6351.78     6061.91     44.93 o 
   1   3   5       61.96       80.26      3.78 o 
   2   3   5      143.73      130.25     11.09 o 
   3   3   5        0.27        0.24      1.56 o 
   4   3   5     2177.93     2318.59     28.32 o 
   5   3   5       25.83       29.49      3.84 o 
   6   3   5       24.25       26.48      5.55 o 
   7   3   5      201.55      239.57     27.49 o 
   8   3   5      171.45      205.09     27.60 o 
   9   3   5        4.83       11.51     10.11 o 
  10   3   5       45.82       47.00     17.33 o 
  -8   4   5       29.91       21.63      9.27 o 
  -7   4   5       33.05       15.85      7.25 o 
  -6   4   5      270.63      281.81     14.68 o 
  -5   4   5      200.29      187.88     14.10 o 
  -4   4   5      184.34      201.68      8.36 o 
  -3   4   5      249.39      251.90      8.22 o 
  -2   4   5      383.39      404.37      7.70 o 
  -1   4   5      153.72      134.02      5.03 o 
   0   4   5     2521.34     2549.71     25.44 o 
   1   4   5       55.09       42.31      2.97 o 
   2   4   5     1055.54     1126.67     19.54 o 
   3   4   5       11.28       22.32      4.68 o 
   4   4   5       22.03       17.55      4.86 o 
   5   4   5       12.69       14.79      3.55 o 
   6   4   5       52.92       42.36      5.58 o 
   7   4   5      102.13      115.65     20.26 o 
   8   4   5       26.99       39.12     14.44 o 
   9   4   5      531.93      558.30     40.02 o 
  -8   5   5        1.89       -7.42     10.90 o 
  -7   5   5       20.74       25.57      8.70 o 
  -6   5   5      766.15      804.28     23.39 o 
  -5   5   5     1492.09     1626.96     40.45 o 
  -4   5   5       71.76       90.61     11.38 o 
  -3   5   5     1261.56     1197.11     18.88 o 
  -2   5   5     1434.69     1341.19     15.79 o 
  -1   5   5       81.02       91.66      4.56 o 
   0   5   5     1631.04     1511.33     15.29 o 
   1   5   5      193.23      158.68      8.45 o 
   2   5   5       89.16      125.23      6.17 o 
   3   5   5     1170.42     1153.12     21.63 o 
   4   5   5      394.72      367.05     16.37 o 
   5   5   5       25.48       14.83      4.26 o 
   6   5   5      470.18      461.71     14.75 o 
   7   5   5       55.25       72.81     10.26 o 
   8   5   5       34.67       31.52     13.70 o 
   9   5   5       11.40       18.45     12.75 o 
  -8   6   5        0.01        3.44     10.52 o 
  -7   6   5        2.38       -4.80      8.76 o 
  -6   6   5       72.44       71.97     11.38 o 
  -5   6   5      269.21      263.66     16.22 o 
  -4   6   5       52.38       63.47     10.46 o 
  -3   6   5       62.82       60.41      7.45 o 
  -2   6   5       30.28       36.83      3.34 o 
  -1   6   5      956.49     1017.58     22.13 o 
   0   6   5       26.73       31.28      2.95 o 
   1   6   5       59.75       59.52      4.25 o 
   2   6   5       56.26       83.78      7.00 o 
   3   6   5      868.91      862.60     19.48 o 
   4   6   5      115.87      113.87     12.22 o 
   5   6   5      718.69      687.16     18.16 o 
   6   6   5      180.30      184.98     24.40 o 
   7   6   5       28.58       37.68      8.96 o 
   8   6   5       93.80      110.21     14.07 o 
   9   6   5        5.64       11.63     12.93 o 
  -8   7   5       44.95       26.65     14.93 o 
  -7   7   5        3.44        7.81     11.09 o 
  -6   7   5       55.80       38.56     13.51 o 
  -5   7   5      437.18      430.75     30.11 o 
  -4   7   5      590.21      600.08     23.73 o 
  -3   7   5        0.09       -4.65      4.65 o 
  -2   7   5      338.49      335.98     11.49 o 
  -1   7   5     3790.94     3773.73     42.41 o 
   0   7   5        0.83        3.99      2.19 o 
   1   7   5     1235.33     1224.87     17.34 o 
   2   7   5       50.40       45.81      5.30 o 
   3   7   5       28.45       30.60      6.12 o 
   4   7   5        0.91        1.70      5.34 o 
   5   7   5      432.28      436.09     32.21 o 
   6   7   5       84.72       90.28     13.97 o 
   7   7   5      221.36      242.09     21.70 o 
   8   7   5       49.31       70.27     11.89 o 
   9   7   5       28.55       24.87     14.96 o 
  -8   8   5      145.60      147.50     27.72 o 
  -7   8   5        0.94        1.79     11.93 o 
  -6   8   5        0.60       -0.34      9.89 o 
  -5   8   5       18.39       17.76     10.73 o 
  -4   8   5      476.16      486.29     30.84 o 
  -3   8   5      230.65      220.42     15.49 o 
  -2   8   5        0.14       -0.13      3.86 o 
  -1   8   5      125.64      111.60      7.73 o 
   0   8   5       21.51       20.75      3.13 o 
   1   8   5      248.48      274.16      8.87 o 
   2   8   5        0.25       -1.21      3.10 o 
   3   8   5       63.35       92.70      9.23 o 
   4   8   5        2.75        3.42      4.79 o 
   5   8   5       10.11        8.23      6.67 o 
   6   8   5      216.77      212.50     20.00 o 
   7   8   5        8.63       -1.99      7.08 o 
   8   8   5        5.78       20.67      9.69 o 
  -7   9   5        6.43        8.32     12.00 o 
  -6   9   5        0.06       -0.94      9.33 o 
  -5   9   5       40.02       22.56     11.74 o 
  -4   9   5       35.72       41.60     12.85 o 
  -3   9   5       20.64       21.76      7.65 o 
  -2   9   5       12.91       15.59      4.83 o 
  -1   9   5      277.40      270.06     12.07 o 
   0   9   5     4386.94     4275.60     51.59 o 
   1   9   5      185.15      189.08     10.40 o 
   2   9   5     3800.86     3728.13     45.35 o 
   3   9   5      754.50      681.30     15.87 o 
   4   9   5        0.21       -1.59      5.36 o 
   5   9   5       21.85       19.36      8.43 o 
   6   9   5       60.09       74.83     13.31 o 
   7   9   5       56.04       74.32     13.98 o 
   8   9   5        1.71        6.86      8.23 o 
  -7  10   5        6.57       -0.82     12.90 o 
  -6  10   5       72.47       65.46     19.32 o 
  -5  10   5       76.23      108.68     21.63 o 
  -4  10   5      268.22      241.22     28.58 o 
  -3  10   5      198.97      229.06     16.66 o 
  -2  10   5       19.67       16.73      7.61 o 
  -1  10   5       28.12       30.78      6.35 o 
   0  10   5      133.95      125.65      9.81 o 
   1  10   5      153.57      152.33     14.27 o 
   2  10   5       76.65      128.29     12.55 o 
   3  10   5       95.80      127.35      9.23 o 
   4  10   5        3.23        7.58      7.60 o 
   5  10   5        9.03        8.87      9.92 o 
   6  10   5       16.74       16.34      8.64 o 
   7  10   5        6.94       24.30     19.37 o 
   8  10   5      144.29      168.93     41.66 o 
  -6  11   5       37.08       22.26     13.44 o 
  -5  11   5       12.34        5.60     10.43 o 
  -4  11   5       22.85        8.65     10.79 o 
  -3  11   5      159.85      182.24     34.04 o 
  -2  11   5        4.52        5.07      7.21 o 
  -1  11   5        1.28       -1.46      4.64 o 
   0  11   5      112.25       80.81     13.92 o 
   1  11   5     1144.09     1056.65     21.90 o 
   2  11   5       80.77       83.25      8.50 o 
   3  11   5      687.82      572.72     16.00 o 
   4  11   5      308.61      290.23     15.56 o 
   5  11   5       38.92       34.83     11.75 o 
   6  11   5        6.89        2.84      9.67 o 
   7  11   5      283.08      369.02     64.26 o 
  -6  12   5       14.87        6.70     12.60 o 
  -5  12   5       20.78       16.73     13.62 o 
  -4  12   5       30.08       29.73     14.06 o 
  -3  12   5       71.79       53.37     26.17 o 
  -2  12   5      100.46       88.61     13.48 o 
  -1  12   5      232.14      233.03     12.56 o 
   0  12   5       33.67       22.14      6.61 o 
   1  12   5       54.52       48.55     10.29 o 
   2  12   5       26.04       31.13      6.67 o 
   3  12   5      188.09      172.52     13.65 o 
   4  12   5       79.14       86.70     11.58 o 
   5  12   5       21.84       42.17      8.75 o 
   6  12   5        0.97        5.86      9.33 o 
  -5  13   5       96.79       97.48     22.69 o 
  -4  13   5       86.87       71.41     19.14 o 
  -3  13   5       23.71       10.43      8.98 o 
  -2  13   5       91.12       87.12     13.86 o 
  -1  13   5      260.95      272.72     13.15 o 
   0  13   5        6.89        8.63      5.96 o 
   1  13   5       36.44       39.52      7.45 o 
   2  13   5      330.50      328.44     45.01 o 
   3  13   5        0.01       -2.66      6.82 o 
   4  13   5       59.69       56.98     13.21 o 
   5  13   5       46.28       42.70     23.45 o 
   6  13   5       45.82       37.53     15.52 o 
  -4  14   5       65.64       35.95     16.21 o 
  -3  14   5        4.26      -10.55     12.29 o 
  -2  14   5       10.58       15.49     10.86 o 
  -1  14   5        1.08        7.81      8.98 o 
   0  14   5        6.48       14.32      6.60 o 
   1  14   5        9.42       13.18      8.20 o 
   2  14   5       23.58       34.45      9.63 o 
   3  14   5        1.08        6.59      9.45 o 
   4  14   5       17.14       28.81     11.07 o 
   5  14   5       15.95       13.03     11.70 o 
  -2  15   5       25.99        4.47     10.04 o 
  -1  15   5        0.36       -0.85      9.03 o 
   0  15   5      139.25      161.31     15.45 o 
   1  15   5       96.87      114.33     18.18 o 
   2  15   5      102.99       89.98     13.57 o 
   3  15   5      261.51      276.48     17.60 o 
   0 -15   6       68.45       63.49     15.09 o 
   1 -15   6      461.98      458.99     52.62 o 
  -3 -14   6       40.38       60.11     10.91 o 
  -2 -14   6      106.97      130.16     20.22 o 
  -1 -14   6        6.66      -11.81     15.15 o 
   0 -14   6       26.35       42.30     11.34 o 
   1 -14   6       41.95       59.91     13.03 o 
   2 -14   6       26.91       41.70     17.64 o 
   3 -14   6        4.67       -0.22      9.98 o 
  -4 -13   6        5.43       23.27      7.30 o 
  -3 -13   6      408.72      364.90     19.56 o 
  -2 -13   6        0.21       -1.26      7.84 o 
  -1 -13   6       30.02       28.92      6.97 o 
   0 -13   6        0.63        7.28     10.75 o 
   1 -13   6        0.09       -6.46      6.46 o 
   2 -13   6       77.55       81.26     18.39 o 
   3 -13   6       35.05       36.79     14.39 o 
   4 -13   6       41.55       31.66     15.10 o 
   5 -13   6        7.16       -0.99     12.60 o 
  -5 -12   6        0.78        7.29      7.78 o 
  -4 -12   6      376.59      338.15     16.00 o 
  -3 -12   6       52.69       77.68     11.20 o 
  -2 -12   6       29.51       55.09     18.44 o 
  -1 -12   6       45.01       57.98      9.42 o 
   0 -12   6      226.78      255.98     26.93 o 
   1 -12   6       13.62       11.30     11.75 o 
   2 -12   6      169.04      218.97     29.09 o 
   3 -12   6        7.32       12.92     11.63 o 
   4 -12   6        7.41       14.36     11.45 o 
   5 -12   6       30.83       11.91     12.55 o 
   6 -12   6        0.43        2.83     12.59 o 
  -6 -11   6        9.45       18.29      8.56 o 
  -5 -11   6        3.34        5.90      6.12 o 
  -4 -11   6      132.49      151.55     13.13 o 
  -3 -11   6        0.04       13.07      5.72 o 
  -2 -11   6      741.56      720.92     20.67 o 
  -1 -11   6       27.96       22.48      9.48 o 
   0 -11   6        0.24        0.48      6.82 o 
   1 -11   6        0.53        6.94      6.33 o 
   2 -11   6        7.99        3.03      9.13 o 
   3 -11   6        0.02        3.76      8.18 o 
   4 -11   6       13.42        9.08      8.72 o 
   5 -11   6        1.01        0.25     10.04 o 
   6 -11   6       88.05       50.14     17.37 o 
  -6 -10   6       21.00       20.24      9.47 o 
  -5 -10   6      172.35      184.32     15.14 o 
  -4 -10   6        4.22       -0.12      5.51 o 
  -3 -10   6      610.88      554.39     18.31 o 
  -2 -10   6      274.48      159.30     44.27 o 
  -1 -10   6       66.60       57.26      8.47 o 
   0 -10   6      123.42      129.54     20.28 o 
   1 -10   6      256.70      249.41     16.59 o 
   2 -10   6      218.39      228.28     26.30 o 
   3 -10   6      206.30      222.92     22.33 o 
   4 -10   6       92.26       77.74     16.46 o 
   5 -10   6       21.34        8.01     11.08 o 
   6 -10   6       33.64       27.28     14.90 o 
   7 -10   6        0.45        2.93     13.34 o 
  -7  -9   6       83.38       94.73     13.62 o 
  -6  -9   6      165.38      193.19     34.24 o 
  -5  -9   6        5.50        8.59      6.72 o 
  -4  -9   6       69.29       64.81      8.05 o 
  -3  -9   6       32.88       32.64      6.39 o 
  -2  -9   6       58.50       58.31      7.82 o 
  -1  -9   6       29.52       35.34      6.39 o 
   0  -9   6      104.20      100.83      7.48 o 
   1  -9   6        5.23        0.32      5.31 o 
   2  -9   6      162.13      185.04     22.56 o 
   3  -9   6      121.29      100.81     16.92 o 
   4  -9   6       62.38       52.39     13.72 o 
   5  -9   6       11.34       20.49     11.27 o 
   6  -9   6        0.29        6.65     10.77 o 
   7  -9   6      199.59      214.74     30.56 o 
   8  -9   6       22.99       35.12     17.41 o 
  -7  -8   6       95.54       99.00     18.33 o 
  -6  -8   6        0.07       -5.65      5.65 o 
  -5  -8   6       27.41       36.14      8.31 o 
  -4  -8   6      390.27      363.60     14.03 o 
  -3  -8   6       16.01       24.47      5.69 o 
  -2  -8   6      896.86      898.30     19.65 o 
  -1  -8   6        0.37       -0.44      4.25 o 
   0  -8   6       12.14        9.71      4.57 o 
   1  -8   6      426.73      410.57     13.43 o 
   2  -8   6     1017.79     1042.36     42.05 o 
   3  -8   6      895.32      935.36     40.28 o 
   4  -8   6      723.54      741.08     37.71 o 
   5  -8   6      178.02      177.81     23.72 o 
   6  -8   6      106.77      113.93     20.54 o 
   7  -8   6       10.96       15.62     12.70 o 
   8  -8   6        3.05        7.38     13.38 o 
  -8  -7   6        4.28        8.20      9.47 o 
  -7  -7   6       23.05       18.00     11.69 o 
  -6  -7   6        7.83       15.56      7.19 o 
  -5  -7   6      122.92      116.90     11.99 o 
  -4  -7   6      308.30      296.39     12.68 o 
  -3  -7   6      131.08      125.58      9.35 o 
  -2  -7   6      842.03      794.29     18.25 o 
  -1  -7   6        1.99        3.24      3.82 o 
   0  -7   6        1.59        1.00      3.43 o 
   1  -7   6      460.99      401.12     12.79 o 
   2  -7   6      395.31      435.81     15.14 o 
   3  -7   6       20.71       26.94      9.14 o 
   4  -7   6       21.77       40.42     11.23 o 
   5  -7   6        2.82        2.60      8.11 o 
   6  -7   6       94.23      100.81     19.21 o 
   7  -7   6       10.80        9.12     10.43 o 
   8  -7   6      211.33      234.97     31.55 o 
  -8  -6   6        6.30       18.79     10.65 o 
  -7  -6   6      187.51      209.52     28.16 o 
  -6  -6   6        5.03       -5.91     11.19 o 
  -5  -6   6      544.54      517.58     19.28 o 
  -4  -6   6      109.47      112.46      9.80 o 
  -3  -6   6      896.13      916.03     19.75 o 
  -2  -6   6       21.13       21.22      5.08 o 
  -1  -6   6     6602.54     6548.38     68.69 o 
   0  -6   6     4772.73     4752.63     44.99 o 
   1  -6   6      207.56      212.55      9.58 o 
   2  -6   6     3300.42     3345.23     42.83 o 
   3  -6   6     2257.09     2359.02     29.75 o 
   4  -6   6       57.30       41.72      5.44 o 
   5  -6   6      152.31      174.74     12.97 o 
   6  -6   6      231.36      247.86     23.31 o 
   7  -6   6        0.05       -1.19      8.47 o 
   8  -6   6       24.77       10.31     11.48 o 
   9  -6   6       29.79       27.04     15.26 o 
  -8  -5   6       74.73       98.24     31.30 o 
  -7  -5   6        6.62        4.84      7.86 o 
  -6  -5   6      124.58      132.40     17.55 o 
  -5  -5   6      230.55      226.07     14.28 o 
  -4  -5   6      234.21      229.96     12.72 o 
  -3  -5   6       33.56       30.71      7.37 o 
  -2  -5   6      118.97      123.67      6.35 o 
  -1  -5   6       56.35       56.84      4.12 o 
   0  -5   6       33.63       25.24      3.23 o 
   1  -5   6      877.32      879.00     16.62 o 
   2  -5   6       58.03       79.40      3.98 o 
   3  -5   6      500.08      522.35      9.63 o 
   4  -5   6        1.39        4.66      2.56 o 
   5  -5   6      769.15      800.05     20.51 o 
   6  -5   6       58.03       64.41      7.73 o 
   7  -5   6      108.54      127.58     20.87 o 
   8  -5   6        0.38        5.40     10.55 o 
   9  -5   6      115.78       87.05     21.19 o 
  -8  -4   6        1.74        6.46      8.54 o 
  -7  -4   6       21.49       29.38      9.77 o 
  -6  -4   6      291.55      280.08     15.71 o 
  -5  -4   6        1.24       -2.30      3.67 o 
  -4  -4   6      135.39      136.41      7.80 o 
  -3  -4   6       92.81       68.98      6.34 o 
  -2  -4   6     2584.43     2621.49     29.58 o 
  -1  -4   6      370.01      342.25      7.01 o 
   0  -4   6     5844.76     5911.02     57.96 o 
   1  -4   6     1443.19     1293.43     20.22 o 
   2  -4   6        7.23        6.42      1.62 o 
   3  -4   6     1007.21      936.25     20.15 o 
   4  -4   6     2121.71     2095.87     24.05 o 
   5  -4   6      409.81      401.04     12.34 o 
   6  -4   6       18.45       17.27      3.84 o 
   7  -4   6      194.55      199.28     12.64 o 
   8  -4   6      132.21      127.77     21.55 o 
   9  -4   6      125.96      127.99     23.79 o 
  -9  -3   6       14.28       21.51     12.58 o 
  -8  -3   6        2.81       16.44     15.74 o 
  -7  -3   6        8.15       11.79      9.86 o 
  -6  -3   6      121.66      109.20     11.44 o 
  -5  -3   6     1030.01     1022.22     29.58 o 
  -4  -3   6      439.40      425.20     10.88 o 
  -3  -3   6       16.98       10.25      3.18 o 
  -2  -3   6       18.64       23.05      2.67 o 
  -1  -3   6       22.57       13.18      2.05 o 
   0  -3   6     3102.29     3017.47     32.21 o 
   1  -3   6       61.96       49.87      5.57 o 
   2  -3   6      426.60      449.49      9.63 o 
   3  -3   6       28.38       46.72      3.39 o 
   4  -3   6      840.82      879.76     13.64 o 
   5  -3   6       27.13       26.38      3.57 o 
   6  -3   6      126.21      120.24      8.52 o 
   7  -3   6       71.57       75.38      8.31 o 
   8  -3   6      372.12      461.62     32.52 o 
   9  -3   6        3.70        6.43     11.49 o 
  -9  -2   6       61.56       20.07     12.93 o 
  -8  -2   6        5.24        9.41      7.77 o 
  -7  -2   6      181.43      207.51     20.70 o 
  -6  -2   6      477.21      490.05     19.07 o 
  -5  -2   6      614.37      618.00     16.29 o 
  -4  -2   6        2.66        0.14      2.53 o 
  -3  -2   6       36.34       28.94      3.82 o 
  -2  -2   6     1250.12     1320.26     15.06 o 
  -1  -2   6      230.45      216.88      5.38 o 
   0  -2   6        0.79        5.68      2.12 o 
   1  -2   6      224.12      251.35      9.34 o 
   2  -2   6      149.60      156.39      4.44 o 
   3  -2   6      245.08      261.38      6.40 o 
   4  -2   6     2973.73     3020.69     37.85 o 
   5  -2   6      872.80      876.03     16.43 o 
   6  -2   6      388.77      367.85     11.28 o 
   7  -2   6      109.92      123.83      8.77 o 
   8  -2   6      183.09      200.47     17.11 o 
   9  -2   6       10.26       11.88     12.09 o 
  -9  -1   6        0.85        6.31      8.63 o 
  -8  -1   6      115.88      130.67     16.00 o 
  -7  -1   6       52.34       50.27     18.71 o 
  -6  -1   6      162.23      159.64     14.93 o 
  -5  -1   6      116.79      118.60      8.45 o 
  -4  -1   6        4.70        2.12      2.93 o 
  -3  -1   6       12.79       17.35      3.25 o 
  -2  -1   6      183.30      215.17      5.46 o 
  -1  -1   6      244.25      221.86      6.05 o 
   0  -1   6       21.38       10.38      2.24 o 
   1  -1   6      912.51      853.03     22.71 o 
   2  -1   6      698.56      701.35      8.93 o 
   3  -1   6      138.64      124.29      5.44 o 
   4  -1   6      304.26      276.83      9.31 o 
   5  -1   6       99.69      107.31      8.39 o 
   6  -1   6      187.61      213.20      9.98 o 
   7  -1   6      145.31      138.79     14.61 o 
   8  -1   6       88.64       97.12     12.79 o 
   9  -1   6      159.11      154.97     16.72 o 
  -9   0   6       10.69       19.95      9.25 o 
  -8   0   6       36.69       24.84      9.12 o 
  -7   0   6       10.90       16.93      7.28 o 
  -6   0   6       25.33       26.41      6.66 o 
  -5   0   6        0.30        2.12      3.74 o 
  -4   0   6      177.79      177.57      8.78 o 
  -3   0   6     1424.16     1489.95     16.13 o 
  -2   0   6      275.34      264.06      6.07 o 
  -1   0   6      647.70      714.78     10.63 o 
   0   0   6      660.06      575.84      9.81 o 
   1   0   6      339.64      325.84      8.49 o 
   2   0   6      809.55      785.61      9.37 o 
   3   0   6     1467.71     1528.89     25.01 o 
   4   0   6        5.74        6.90      2.57 o 
   5   0   6     1164.92     1187.40     21.99 o 
   6   0   6      307.42      321.93     11.70 o 
   7   0   6      416.07      396.78     32.65 o 
   8   0   6      508.83      537.71     32.51 o 
   9   0   6      202.02      235.40     28.51 o 
  10   0   6       24.53        8.28     13.38 o 
  -9   1   6      134.18      145.10     20.99 o 
  -8   1   6      336.63      372.54     30.00 o 
  -7   1   6      310.20      329.89     22.39 o 
  -6   1   6     1457.63     1439.93     31.28 o 
  -5   1   6      201.70      199.84     13.97 o 
  -4   1   6        0.24       -0.62      2.52 o 
  -3   1   6     1174.09     1270.85     18.85 o 
  -2   1   6        2.35        0.81      2.67 o 
  -1   1   6     1162.99     1049.69     13.53 o 
   0   1   6      466.49      424.63      9.88 o 
   1   1   6      178.78      182.44      9.38 o 
   2   1   6      431.29      428.25      7.13 o 
   3   1   6      342.55      301.43     10.28 o 
   4   1   6      277.51      280.97      9.10 o 
   5   1   6      189.18      202.17      8.78 o 
   6   1   6       87.00       91.12      8.14 o 
   7   1   6        6.23        6.03      6.51 o 
   8   1   6      174.91      204.19     26.43 o 
   9   1   6       25.48       16.83     12.27 o 
  10   1   6        1.88        2.06     12.85 o 
  -9   2   6        3.32        9.81     10.47 o 
  -8   2   6       27.22       11.71      9.82 o 
  -7   2   6      167.99      126.71     13.98 o 
  -6   2   6       42.04       38.13     11.07 o 
  -5   2   6      257.58      251.91     10.70 o 
  -4   2   6       26.58       27.27      3.87 o 
  -3   2   6        5.40        3.06      2.50 o 
  -2   2   6      299.89      261.52     11.99 o 
  -1   2   6       59.11       62.70      4.06 o 
   0   2   6     2325.67     2154.45     22.86 o 
   1   2   6       70.79      100.43      4.19 o 
   2   2   6       28.76       42.13      3.91 o 
   3   2   6      320.14      350.01      8.28 o 
   4   2   6     2135.64     2328.68     45.46 o 
   5   2   6        6.45        7.48      3.32 o 
   6   2   6        1.59        1.24      3.19 o 
   7   2   6        1.97       16.67      9.03 o 
   8   2   6      198.81      183.55     25.66 o 
   9   2   6      476.63      595.27     38.95 o 
  10   2   6      116.17      136.89     26.07 o 
  -9   3   6      130.29      161.60     19.89 o 
  -8   3   6       23.38       18.98     12.16 o 
  -7   3   6      181.79      187.93     24.04 o 
  -6   3   6      520.50      508.12     15.61 o 
  -5   3   6     3831.29     3777.48     55.12 o 
  -4   3   6      159.10      144.58     12.49 o 
  -3   3   6        0.48        2.85      2.39 o 
  -2   3   6     3506.34     3338.15     33.69 o 
  -1   3   6     2183.29     2150.79     23.37 o 
   0   3   6     3778.19     3661.43     29.31 o 
   1   3   6      445.35      430.86      8.05 o 
   2   3   6       25.42       17.23      3.80 o 
   3   3   6      112.80      121.88      6.27 o 
   4   3   6       86.90      126.58      6.53 o 
   5   3   6        0.66        1.66      2.57 o 
   6   3   6      574.80      579.62     19.29 o 
   7   3   6       15.95       24.40     11.20 o 
   8   3   6        5.66        4.55      8.61 o 
   9   3   6       96.10       94.55     20.96 o 
  10   3   6       42.72       29.66     14.33 o 
  -8   4   6        1.58       -0.69      9.46 o 
  -7   4   6       22.56       29.38      9.56 o 
  -6   4   6       43.52       32.47      6.87 o 
  -5   4   6       66.87       89.47      9.68 o 
  -4   4   6      271.52      260.33      9.77 o 
  -3   4   6       52.22       53.52      5.15 o 
  -2   4   6     2309.08     2305.33     25.58 o 
  -1   4   6     3404.52     3440.00     31.60 o 
   0   4   6      636.84      674.60      9.12 o 
   1   4   6       96.30       60.53      3.14 o 
   2   4   6      784.12      817.99     16.40 o 
   3   4   6      215.99      269.56     12.28 o 
   4   4   6      237.32      174.62     26.81 o 
   5   4   6      689.26      676.21     14.29 o 
   6   4   6       40.61       39.44      5.56 o 
   7   4   6        6.68        0.75      6.63 o 
   8   4   6      103.07      149.56     24.69 o 
   9   4   6       54.12       42.98     16.45 o 
  -8   5   6       88.70       94.02     13.50 o 
  -7   5   6       84.83       68.83     11.86 o 
  -6   5   6       83.33       89.99     12.77 o 
  -5   5   6     1187.95     1192.13     34.54 o 
  -4   5   6     3118.42     2990.58     49.47 o 
  -3   5   6      126.60      136.16      7.22 o 
  -2   5   6        1.03        2.34      2.47 o 
  -1   5   6     5087.28     4969.65     43.54 o 
   0   5   6     3729.83     3683.61     30.71 o 
   1   5   6       28.41       53.63      3.32 o 
   2   5   6       16.06       13.88      4.19 o 
   3   5   6      803.19      775.72     17.50 o 
   4   5   6        2.50        5.20      2.64 o 
   5   5   6       56.36       51.30     11.55 o 
   6   5   6       36.59       39.94      6.08 o 
   7   5   6       81.23       98.60     11.81 o 
   8   5   6       39.19       60.35     16.19 o 
   9   5   6       43.08       32.57     15.79 o 
  -8   6   6       16.39       11.53     13.91 o 
  -7   6   6        0.99        3.88      7.18 o 
  -6   6   6        2.31        8.33      8.42 o 
  -5   6   6       25.07       12.50      6.88 o 
  -4   6   6       30.33       30.67      8.40 o 
  -3   6   6       84.05       77.12      8.41 o 
  -2   6   6       68.37       77.39      4.75 o 
  -1   6   6     2300.58     2282.10     24.06 o 
   0   6   6     2259.60     2247.44     21.43 o 
   1   6   6       31.66       70.28      7.68 o 
   2   6   6      396.66      419.42     11.25 o 
   3   6   6       69.54       78.35      7.44 o 
   4   6   6       32.62       27.81      8.88 o 
   5   6   6      180.96      191.13     11.20 o 
   6   6   6      161.37      161.13     14.35 o 
   7   6   6       57.93       68.89     17.00 o 
   8   6   6      105.63       87.53     20.68 o 
   9   6   6      179.47      186.21     30.60 o 
  -8   7   6       58.92       81.42     21.29 o 
  -7   7   6        0.15        6.64     10.10 o 
  -6   7   6      484.19      491.10     35.21 o 
  -5   7   6      194.59      218.91     17.63 o 
  -4   7   6      510.78      525.98     22.76 o 
  -3   7   6      141.56      157.96     11.56 o 
  -2   7   6      310.59      337.68     11.02 o 
  -1   7   6        0.30        5.52      3.16 o 
   0   7   6     1616.63     1648.91     18.76 o 
   1   7   6      291.79      307.92      8.48 o 
   2   7   6       52.85       58.67      5.86 o 
   3   7   6      324.86      291.44     20.72 o 
   4   7   6       92.27       99.10     11.92 o 
   5   7   6      939.09      884.08     35.85 o 
   6   7   6       68.07       66.08     11.41 o 
   7   7   6        6.62        2.77      6.76 o 
   8   7   6      157.31      175.55     15.55 o 
   9   7   6       46.84       31.64     15.83 o 
  -7   8   6       29.74       14.86     12.02 o 
  -6   8   6        4.32        6.99     10.65 o 
  -5   8   6        4.54        3.36      8.32 o 
  -4   8   6      194.68      197.16     23.21 o 
  -3   8   6      109.87      104.03     11.73 o 
  -2   8   6        0.90        1.78      4.40 o 
  -1   8   6      152.62      164.08     11.30 o 
   0   8   6      167.94      170.80      7.81 o 
   1   8   6      859.19      801.06     14.40 o 
   2   8   6       63.31       66.74      5.45 o 
   3   8   6      213.64      220.14     12.29 o 
   4   8   6     1055.30     1044.73     31.76 o 
   5   8   6      313.63      332.06     18.77 o 
   6   8   6       45.02       46.02     10.16 o 
   7   8   6       89.33       99.39     14.83 o 
   8   8   6       25.27       18.29      9.12 o 
  -7   9   6       14.50        0.74     11.79 o 
  -6   9   6       26.86       31.24     13.81 o 
  -5   9   6       12.69        7.37     10.50 o 
  -4   9   6       29.98       22.27     11.01 o 
  -3   9   6      230.00      212.74     15.34 o 
  -2   9   6      313.79      294.73     12.77 o 
  -1   9   6      853.60      844.57     20.14 o 
   0   9   6     1363.52     1416.79     24.28 o 
   1   9   6      958.99      903.36     16.03 o 
   2   9   6       11.91       15.89      3.71 o 
   3   9   6      114.19      118.83     11.70 o 
   4   9   6      842.37      781.97     22.41 o 
   5   9   6        8.78       11.42      7.43 o 
   6   9   6      525.06      480.47     23.78 o 
   7   9   6       67.09       89.35     16.54 o 
   8   9   6       36.05       18.88      9.82 o 
  -7  10   6       39.42       52.96     18.63 o 
  -6  10   6       41.78       47.05     16.67 o 
  -5  10   6        7.59       19.84     12.65 o 
  -4  10   6      152.53      152.67     23.04 o 
  -3  10   6      180.22      222.81     16.88 o 
  -2  10   6      307.51      289.63     11.99 o 
  -1  10   6      297.31      289.18     12.81 o 
   0  10   6       61.18       66.71      7.84 o 
   1  10   6       55.22       59.55      6.60 o 
   2  10   6      179.16      189.74     11.64 o 
   3  10   6       20.25       22.38      5.36 o 
   4  10   6       63.07       54.61      8.50 o 
   5  10   6      258.19      256.72     22.03 o 
   6  10   6       40.76       37.14     22.04 o 
   7  10   6       26.40       49.71     11.76 o 
   8  10   6       31.49       30.55     11.37 o 
  -6  11   6        4.02        8.21     12.66 o 
  -5  11   6        4.20        8.82     11.82 o 
  -4  11   6       20.73       23.31     11.59 o 
  -3  11   6        0.01       14.36      8.10 o 
  -2  11   6       62.71       44.01     10.53 o 
  -1  11   6      279.70      272.93     13.08 o 
   0  11   6      164.81      156.13     13.80 o 
   1  11   6      758.90      728.16     18.03 o 
   2  11   6       88.20       86.33      8.09 o 
   3  11   6      225.55      196.89     10.72 o 
   4  11   6       75.45       85.36     10.61 o 
   5  11   6      538.50      467.14     37.92 o 
   6  11   6        0.01       -7.16      7.16 o 
   7  11   6       29.43       43.83     20.68 o 
  -5  12   6       20.03       23.81     13.77 o 
  -4  12   6       71.71       72.61     19.00 o 
  -3  12   6        9.72        4.17      7.36 o 
  -2  12   6        7.90        3.98      7.88 o 
  -1  12   6       24.10       31.67      7.12 o 
   0  12   6      160.40      163.25     12.32 o 
   1  12   6      337.55      344.93     23.09 o 
   2  12   6       49.57       37.38     10.93 o 
   3  12   6       54.73       61.90      9.47 o 
   4  12   6       24.12       20.91      7.89 o 
   5  12   6       55.82       45.81      9.58 o 
   6  12   6       39.83       35.94     13.11 o 
  -4  13   6        8.26        8.53     12.19 o 
  -3  13   6      105.98      114.58     23.01 o 
  -2  13   6       13.30       14.68      9.74 o 
  -1  13   6        0.04       -0.57      5.65 o 
   0  13   6        0.94       -0.42      7.81 o 
   1  13   6       20.17       54.45     11.05 o 
   2  13   6       86.95       74.60     12.28 o 
   3  13   6        0.10        6.95      6.70 o 
   4  13   6       84.40       36.36     12.78 o 
   5  13   6        0.02       17.98      8.39 o 
   6  13   6      320.10      305.16     43.21 o 
  -3  14   6        5.60        4.55      9.38 o 
  -2  14   6       21.01       29.14     11.63 o 
  -1  14   6       93.69      117.66     17.56 o 
   0  14   6       12.56       26.87      9.87 o 
   1  14   6        1.85        3.91      7.97 o 
   2  14   6        3.17       -3.24     13.55 o 
   3  14   6       34.30       31.35      8.40 o 
   4  14   6        1.15       26.92     15.64 o 
  -2  15   6       67.14       59.74     23.01 o 
  -1  15   6       52.68       82.31     25.25 o 
   0  15   6       11.34       26.23      9.34 o 
   1  15   6       90.77      112.19     36.32 o 
   2  15   6        0.07       20.74      7.72 o 
   3  15   6       27.74       31.88     13.51 o 
  -2 -14   7        1.27        6.01      8.09 o 
  -1 -14   7        6.32       -3.07      8.96 o 
   0 -14   7      103.91      118.85     17.19 o 
   1 -14   7        2.20        4.94     12.32 o 
   2 -14   7        6.82        7.36     10.94 o 
   3 -14   7       26.66       29.30     15.88 o 
  -4 -13   7      302.91      296.68     16.35 o 
  -3 -13   7        2.43       20.87      8.77 o 
  -2 -13   7       74.84       90.23     12.70 o 
  -1 -13   7       89.13       87.24     16.13 o 
   0 -13   7      401.70      424.55     26.27 o 
   1 -13   7      196.70      175.91     27.16 o 
   2 -13   7       43.03       45.74     16.00 o 
   3 -13   7       75.00       72.55     19.64 o 
   4 -13   7       93.52       94.32     21.51 o 
   5 -13   7        4.01        3.49     12.67 o 
  -5 -12   7       79.55       94.84     22.49 o 
  -4 -12   7        1.49       10.66      6.20 o 
  -3 -12   7      107.69      106.57     15.33 o 
  -2 -12   7      659.16      610.48     23.45 o 
  -1 -12   7       15.50       20.14      7.40 o 
   0 -12   7       36.90       45.11     11.44 o 
   1 -12   7       97.04       91.20     19.01 o 
   2 -12   7       22.73       17.43     10.86 o 
   3 -12   7        0.91       16.96     10.64 o 
   4 -12   7       22.39       23.33     13.09 o 
   5 -12   7      190.55      165.83     27.79 o 
   6 -12   7       33.54       39.85     17.63 o 
  -5 -11   7        6.92       16.10      6.38 o 
  -4 -11   7      260.15      274.85     15.26 o 
  -3 -11   7        9.61       -2.45      6.91 o 
  -2 -11   7       67.48       69.25      8.81 o 
  -1 -11   7       77.05       93.58     10.85 o 
   0 -11   7        5.46       22.33      9.00 o 
   1 -11   7      255.39      253.25     24.03 o 
   2 -11   7       12.46       18.76     10.47 o 
   3 -11   7       93.47      112.03     19.89 o 
   4 -11   7       78.58       87.65     18.95 o 
   5 -11   7      120.77       93.74     20.96 o 
   6 -11   7       29.81        9.21     12.59 o 
  -6 -10   7       30.27       21.25      8.70 o 
  -5 -10   7      277.46      268.98     19.93 o 
  -4 -10   7      197.88      200.96     17.66 o 
  -3 -10   7        4.71        4.23      4.94 o 
  -2 -10   7      163.72      170.96     11.80 o 
  -1 -10   7      136.47      138.32     10.07 o 
   0 -10   7       35.27       22.65     13.93 o 
   1 -10   7        0.06        4.14      6.40 o 
   2 -10   7        0.03       -0.37      7.28 o 
   3 -10   7       30.72       28.25     11.90 o 
   4 -10   7        4.46        7.57      9.53 o 
   5 -10   7        8.38        1.76      9.57 o 
   6 -10   7        3.10       -5.34     10.63 o 
   7 -10   7        9.09        6.12     12.46 o 
  -7  -9   7        8.94       16.65      8.64 o 
  -6  -9   7        0.02        0.29      7.47 o 
  -5  -9   7       15.41       13.99      5.93 o 
  -4  -9   7        9.72       10.24      5.88 o 
  -3  -9   7        3.53        8.97      5.39 o 
  -2  -9   7      150.49      152.28     14.99 o 
  -1  -9   7       39.47       28.90      9.03 o 
   0  -9   7      123.82      145.03     11.61 o 
   1  -9   7       34.86       44.63     10.08 o 
   2  -9   7      234.39      217.65     20.97 o 
   3  -9   7     1132.09     1256.96     51.04 o 
   4  -9   7      103.88       99.68     18.00 o 
   5  -9   7      349.47      350.39     29.04 o 
   6  -9   7      264.82      278.78     32.86 o 
   7  -9   7       23.88       11.57     13.08 o 
   8  -9   7        0.80       -1.35     13.12 o 
  -7  -8   7       10.24        9.05      8.14 o 
  -6  -8   7      198.90      194.01     16.65 o 
  -5  -8   7       56.82       49.04      8.23 o 
  -4  -8   7      216.65      243.43     13.36 o 
  -3  -8   7       57.10       42.78      7.54 o 
  -2  -8   7       15.91       22.45      5.88 o 
  -1  -8   7       74.78       59.55      7.51 o 
   0  -8   7      932.45      869.30     25.61 o 
   1  -8   7       20.42       25.08      6.11 o 
   2  -8   7      706.75      706.09     34.44 o 
   3  -8   7        0.05        4.27      6.98 o 
   4  -8   7        7.79       15.54      9.23 o 
   5  -8   7      120.53       93.00     18.49 o 
   6  -8   7       12.73       11.21     10.14 o 
   7  -8   7        6.57       -2.13     11.84 o 
   8  -8   7       23.17       23.48     14.78 o 
  -7  -7   7       25.40       28.27     12.05 o 
  -6  -7   7        0.10       -2.23      9.38 o 
  -5  -7   7       61.81       66.64      9.95 o 
  -4  -7   7      302.76      335.36     13.36 o 
  -3  -7   7      296.18      294.27     12.43 o 
  -2  -7   7        8.53       10.55      4.69 o 
  -1  -7   7      235.01      248.41     11.59 o 
   0  -7   7      242.36      239.60     10.90 o 
   1  -7   7      245.85      232.03     16.25 o 
   2  -7   7      440.84      472.17     29.34 o 
   3  -7   7       11.47        5.49      6.78 o 
   4  -7   7     3178.69     3403.44     91.37 o 
   5  -7   7      223.28      171.30     22.67 o 
   6  -7   7      455.52      489.52     33.30 o 
   7  -7   7       61.17       49.53     16.30 o 
   8  -7   7        2.27       12.00     12.10 o 
  -8  -6   7        0.38        5.75      8.99 o 
  -7  -6   7        8.88       10.07      9.67 o 
  -6  -6   7        3.67        8.07      5.85 o 
  -5  -6   7      767.68      752.18     23.72 o 
  -4  -6   7       81.78       83.44      8.15 o 
  -3  -6   7      425.63      438.39     14.28 o 
  -2  -6   7      574.48      592.43     17.27 o 
  -1  -6   7      967.32      954.16     20.16 o 
   0  -6   7       41.36       50.78      5.43 o 
   1  -6   7     3547.22     3685.27     47.44 o 
   2  -6   7      124.84      146.45      9.00 o 
   3  -6   7      812.34      856.62     18.43 o 
   4  -6   7       25.56       12.17      5.28 o 
   5  -6   7      468.36      542.85     21.37 o 
   6  -6   7       95.94      113.99     19.97 o 
   7  -6   7        0.00        9.87      9.66 o 
   8  -6   7        0.82        0.61     10.56 o 
   9  -6   7        0.10        4.36     11.98 o 
  -8  -5   7      111.50      136.15     24.31 o 
  -7  -5   7        5.58       22.35     15.15 o 
  -6  -5   7        0.04        0.54      5.41 o 
  -5  -5   7       62.40       65.15      9.28 o 
  -4  -5   7       45.95       65.88      7.16 o 
  -3  -5   7       88.87      105.95     10.64 o 
  -2  -5   7      189.66      191.94      7.71 o 
  -1  -5   7      245.17      265.62     14.44 o 
   0  -5   7      638.80      597.42     11.12 o 
   1  -5   7     1195.47     1146.62     24.33 o 
   2  -5   7      260.29      301.06      9.06 o 
   3  -5   7      109.93      128.17      5.28 o 
   4  -5   7      405.28      411.74     10.80 o 
   5  -5   7      749.06      763.09     13.92 o 
   6  -5   7       96.01      101.76     11.88 o 
   7  -5   7      145.19      129.98     21.96 o 
   8  -5   7       72.35       56.63     16.62 o 
   9  -5   7       24.56       16.45     14.88 o 
  -8  -4   7      193.65      199.43     20.94 o 
  -7  -4   7       43.72       37.82     10.87 o 
  -6  -4   7        2.44        9.18      5.49 o 
  -5  -4   7        3.05        4.98      4.56 o 
  -4  -4   7     1743.01     1725.55     24.78 o 
  -3  -4   7      151.12      154.61      7.33 o 
  -2  -4   7     1890.06     1923.33     21.13 o 
  -1  -4   7     4124.54     3965.40     39.39 o 
   0  -4   7     1630.01     1626.58     21.15 o 
   1  -4   7        0.54        2.73      2.66 o 
   2  -4   7       64.13       35.04      3.80 o 
   3  -4   7      618.80      553.06      9.72 o 
   4  -4   7       33.07       33.58      3.52 o 
   5  -4   7      385.22      417.19     10.23 o 
   6  -4   7        8.35       10.52      3.15 o 
   7  -4   7      228.21      245.57     19.99 o 
   8  -4   7       15.48       13.56     10.75 o 
   9  -4   7       31.81       18.89     13.80 o 
  -8  -3   7        6.78       24.94     28.86 o 
  -7  -3   7      265.32      236.79     22.24 o 
  -6  -3   7       11.20        8.82      6.67 o 
  -5  -3   7       53.98       57.64      7.01 o 
  -4  -3   7       79.36       79.58      6.38 o 
  -3  -3   7        0.00       -0.44      2.42 o 
  -2  -3   7      128.31      132.96      5.20 o 
  -1  -3   7      712.76      659.67      9.98 o 
   0  -3   7      592.67      624.06     11.29 o 
   1  -3   7      599.10      541.22     12.12 o 
   2  -3   7      146.61      134.84      9.19 o 
   3  -3   7      314.06      295.51     10.50 o 
   4  -3   7       51.02       41.67      3.83 o 
   5  -3   7      440.67      485.51     10.94 o 
   6  -3   7      376.86      417.73     11.00 o 
   7  -3   7       55.00       50.19      5.55 o 
   8  -3   7      254.90      255.90     29.34 o 
   9  -3   7      407.90      453.14     35.85 o 
  -8  -2   7       28.54       23.74      9.02 o 
  -7  -2   7      287.87      313.51     42.12 o 
  -6  -2   7      204.20      235.25     16.11 o 
  -5  -2   7      161.87      168.63     10.58 o 
  -4  -2   7       27.48       31.29      4.49 o 
  -3  -2   7       23.52       28.45      2.82 o 
  -2  -2   7       64.78       83.39      4.40 o 
  -1  -2   7       76.10       69.72      3.80 o 
   0  -2   7        5.86        3.47      1.68 o 
   1  -2   7       43.59       78.73      6.91 o 
   2  -2   7      257.71      278.02      7.27 o 
   3  -2   7      151.27      237.95      6.41 o 
   4  -2   7      631.76      584.47     12.28 o 
   5  -2   7       24.31       17.42      3.54 o 
   6  -2   7      136.94      160.08      9.13 o 
   7  -2   7      227.97      220.61     11.60 o 
   8  -2   7      119.68      140.66     15.20 o 
   9  -2   7      192.46      221.53     29.55 o 
  -9  -1   7      118.49      160.21     27.96 o 
  -8  -1   7       43.06       62.48     20.49 o 
  -7  -1   7       52.53       68.34     12.04 o 
  -6  -1   7      709.27      696.83     22.59 o 
  -5  -1   7      437.49      407.87     13.45 o 
  -4  -1   7       85.66       92.78      5.90 o 
  -3  -1   7       23.64       23.30      2.97 o 
  -2  -1   7      851.99      865.28     14.05 o 
  -1  -1   7     1467.48     1511.30     18.20 o 
   0  -1   7     2236.13     2199.42     25.03 o 
   1  -1   7     4681.70     4854.91    132.62 o 
   2  -1   7       54.90       68.82      3.42 o 
   3  -1   7      958.23     1079.80     14.39 o 
   4  -1   7     1409.86     1445.32     20.87 o 
   5  -1   7        6.69        8.61      3.08 o 
   6  -1   7        3.61        1.04      2.91 o 
   7  -1   7       87.27       95.57     10.02 o 
   8  -1   7       80.13       79.82     11.61 o 
   9  -1   7      343.81      360.70     36.81 o 
  -9   0   7      122.23      165.24     22.61 o 
  -8   0   7       19.54       50.61     11.00 o 
  -7   0   7       95.53      102.86     20.27 o 
  -6   0   7      182.47      168.27     22.21 o 
  -5   0   7      791.85      778.34     22.69 o 
  -4   0   7      577.55      577.41     14.62 o 
  -3   0   7      625.47      647.99     10.01 o 
  -2   0   7       96.75      122.83      8.64 o 
  -1   0   7        2.51       -0.86      1.89 o 
   0   0   7       91.44       99.75      6.21 o 
   1   0   7      466.15      460.07     27.16 o 
   2   0   7     2814.13     3128.38     29.63 o 
   3   0   7      384.34      396.94      8.91 o 
   4   0   7      508.28      454.54     11.86 o 
   5   0   7      678.63      679.79     16.15 o 
   6   0   7      123.37      143.39      9.02 o 
   7   0   7       71.93       93.06      8.77 o 
   8   0   7        9.72       -3.87      5.55 o 
   9   0   7        9.79       10.18     11.08 o 
  10   0   7        8.55       -1.04     12.07 o 
  -9   1   7        0.09        8.66     11.41 o 
  -8   1   7      305.39      283.33     20.44 o 
  -7   1   7        0.64       15.88      7.82 o 
  -6   1   7       54.26       56.04      8.06 o 
  -5   1   7      166.76      144.31     11.51 o 
  -4   1   7      166.37      155.87      9.00 o 
  -3   1   7      114.34      105.50      7.54 o 
  -2   1   7       23.81       16.57      2.80 o 
  -1   1   7      289.51      314.06      7.59 o 
   0   1   7       97.93       92.33      5.07 o 
   1   1   7       54.35       52.62      3.89 o 
   2   1   7      114.80       84.71      4.40 o 
   3   1   7      934.94      886.03     10.94 o 
   4   1   7       26.62       22.42      4.09 o 
   5   1   7      133.35      134.83      8.15 o 
   6   1   7       33.26       41.39      5.73 o 
   7   1   7       86.84       77.28     13.80 o 
   8   1   7        1.95        1.99      8.02 o 
   9   1   7      114.73      102.89     21.57 o 
  10   1   7      141.84      168.11     28.45 o 
  -9   2   7       95.82      107.85     18.75 o 
  -8   2   7      111.11       92.19     19.95 o 
  -7   2   7        4.94        7.31      7.41 o 
  -6   2   7        0.52        2.58      4.18 o 
  -5   2   7      665.46      632.50     21.92 o 
  -4   2   7      529.15      475.35     11.68 o 
  -3   2   7       51.28       53.48      4.70 o 
  -2   2   7        7.51       11.48      3.15 o 
  -1   2   7     7009.22     6658.18     72.46 o 
   0   2   7     2398.96     2373.99     33.39 o 
   1   2   7        3.70        2.98      1.39 o 
   2   2   7       40.96       39.60      3.95 o 
   3   2   7      334.50      352.72      8.75 o 
   4   2   7      356.52      345.34      9.93 o 
   5   2   7      149.30      168.26     10.36 o 
   6   2   7      435.56      445.87     17.22 o 
   7   2   7      145.83      120.26     19.10 o 
   8   2   7      159.17      192.03     26.10 o 
   9   2   7        9.04       -0.03      9.49 o 
  10   2   7       21.24        7.22     13.16 o 
  -8   3   7       38.04       44.53     15.49 o 
  -7   3   7      286.73      274.76     24.17 o 
  -6   3   7       83.64       94.76      8.39 o 
  -5   3   7       32.58       24.86      5.24 o 
  -4   3   7       41.39       39.29      5.54 o 
  -3   3   7      396.55      422.04      9.82 o 
  -2   3   7      674.09      732.70     20.38 o 
  -1   3   7      802.41      733.02     12.52 o 
   0   3   7      135.27      183.19      5.39 o 
   1   3   7      517.40      555.08      8.82 o 
   2   3   7      304.69      340.94     10.03 o 
   3   3   7       56.68       72.42      5.72 o 
   4   3   7      718.82      754.70     14.04 o 
   5   3   7       26.37       25.74      4.25 o 
   6   3   7       29.12       13.48      4.72 o 
   7   3   7      115.38      145.73     21.97 o 
   8   3   7      174.66      158.59     23.94 o 
   9   3   7       78.32      107.29     22.18 o 
  -8   4   7        9.08       -1.14      7.90 o 
  -7   4   7        6.86       10.44      6.90 o 
  -6   4   7      337.14      356.10     20.00 o 
  -5   4   7      112.80       96.58     14.16 o 
  -4   4   7      523.24      505.16     14.88 o 
  -3   4   7      563.41      566.03     11.29 o 
  -2   4   7      367.21      328.91      8.57 o 
  -1   4   7     1281.63     1120.91     14.57 o 
   0   4   7     6913.63     6508.81     54.08 o 
   1   4   7     2304.48     2329.55     23.40 o 
   2   4   7       49.24       89.45      5.94 o 
   3   4   7      551.34      540.84     12.37 o 
   4   4   7       54.09       36.39      5.35 o 
   5   4   7       12.70       11.58      3.59 o 
   6   4   7      115.63      101.57      7.63 o 
   7   4   7       49.01       54.54     13.86 o 
   8   4   7        0.07       -3.65      8.12 o 
   9   4   7      250.83      281.04     35.71 o 
  -8   5   7        4.04        3.63      7.38 o 
  -7   5   7        0.03       -6.45      6.45 o 
  -6   5   7      231.42      239.19     21.88 o 
  -5   5   7      435.83      450.04     21.77 o 
  -4   5   7        9.38       10.89      5.58 o 
  -3   5   7      553.19      571.39     11.25 o 
  -2   5   7     1141.54     1175.21     15.81 o 
  -1   5   7      409.68      505.87      9.77 o 
   0   5   7      337.33      362.51      7.28 o 
   1   5   7       21.27       27.21      3.58 o 
   2   5   7      429.70      363.38      9.31 o 
   3   5   7      598.44      537.31     14.80 o 
   4   5   7       89.23      103.84      8.50 o 
   5   5   7      135.82      133.81      9.47 o 
   6   5   7       42.84       34.73      6.29 o 
   7   5   7       30.62       23.80     10.31 o 
   8   5   7       24.91       13.87     10.89 o 
   9   5   7      128.86      174.70     28.56 o 
  -8   6   7       27.10       16.96     15.03 o 
  -7   6   7        9.43       16.11     11.94 o 
  -6   6   7        1.34       11.34     15.09 o 
  -5   6   7      270.80      259.46     17.80 o 
  -4   6   7      533.27      470.60     17.49 o 
  -3   6   7      102.89       94.44      9.39 o 
  -2   6   7      981.31     1010.36     14.72 o 
  -1   6   7      507.79      447.12      9.69 o 
   0   6   7     1029.52     1015.06     13.20 o 
   1   6   7      926.47      907.11     12.01 o 
   2   6   7      377.05      431.71      9.05 o 
   3   6   7       54.46       52.91      7.69 o 
   4   6   7     2829.76     2576.00     51.32 o 
   5   6   7      237.14      210.12     16.26 o 
   6   6   7       63.93       64.31      7.98 o 
   7   6   7        6.91        3.24      5.54 o 
   8   6   7       28.23       37.16     14.50 o 
   9   6   7        0.05       -0.26     11.12 o 
  -8   7   7        6.00       -1.16     11.83 o 
  -7   7   7        5.16       18.67     14.56 o 
  -6   7   7       72.29       50.39     27.77 o 
  -5   7   7      164.98      165.01     25.78 o 
  -4   7   7        4.51        3.84      5.14 o 
  -3   7   7        8.34        6.23      4.89 o 
  -2   7   7       15.12       10.63      4.63 o 
  -1   7   7      579.22      559.16     11.68 o 
   0   7   7       12.10       12.35      2.60 o 
   1   7   7      528.93      520.41     10.74 o 
   2   7   7        0.83       -2.15      2.15 o 
   3   7   7        0.10       -2.17      3.80 o 
   4   7   7      108.33      107.16     13.53 o 
   5   7   7       66.42       59.67      7.74 o 
   6   7   7       14.29       16.17      5.44 o 
   7   7   7      110.22      116.38     14.31 o 
   8   7   7        4.51        6.90      6.85 o 
   9   7   7       26.06       10.73     11.76 o 
  -7   8   7        0.30       -2.52     10.39 o 
  -6   8   7        0.09        5.00     11.62 o 
  -5   8   7        1.03        1.87      8.94 o 
  -4   8   7       63.42       52.77     13.52 o 
  -3   8   7       66.15       67.79      8.68 o 
  -2   8   7        3.45        5.64      4.29 o 
  -1   8   7       10.79       16.97      5.24 o 
   0   8   7      265.88      237.35      8.04 o 
   1   8   7       29.39       29.60      4.53 o 
   2   8   7      435.62      423.49     10.52 o 
   3   8   7      688.44      673.23     19.31 o 
   4   8   7      504.64      505.69     36.73 o 
   5   8   7     1516.75     1429.38     39.02 o 
   6   8   7      136.68      135.47     15.83 o 
   7   8   7       38.58       17.32      7.16 o 
   8   8   7       73.55       89.95     14.72 o 
  -7   9   7        3.40        2.57     11.18 o 
  -6   9   7       30.14       23.09     13.14 o 
  -5   9   7        0.98       10.24     10.87 o 
  -4   9   7       14.32       22.01     11.86 o 
  -3   9   7        0.02        2.57      6.39 o 
  -2   9   7      121.94      124.16      9.48 o 
  -1   9   7      226.48      216.52     21.23 o 
   0   9   7        4.73        4.24      3.34 o 
   1   9   7      510.23      524.73     10.85 o 
   2   9   7      390.67      427.61     11.02 o 
   3   9   7       15.33       17.29      5.65 o 
   4   9   7       75.73      105.20     13.10 o 
   5   9   7        0.42        4.76      6.84 o 
   6   9   7        1.88       -0.14      8.59 o 
   7   9   7       10.26       17.20      8.33 o 
   8   9   7        0.01        0.76      8.00 o 
  -6  10   7        1.53        9.10     13.28 o 
  -5  10   7       46.80       22.10     13.10 o 
  -4  10   7       86.14       76.25     16.55 o 
  -3  10   7       13.61       19.47      8.37 o 
  -2  10   7      655.62      656.61     17.85 o 
  -1  10   7        1.22       -0.43      4.40 o 
   0  10   7       13.52       27.29      5.33 o 
   1  10   7      585.10      552.88     15.02 o 
   2  10   7        5.95        4.10      3.73 o 
   3  10   7      410.66      392.88     16.50 o 
   4  10   7      158.38      171.20     13.61 o 
   5  10   7      128.01      141.85     20.78 o 
   6  10   7      171.38      174.90     19.53 o 
   7  10   7       47.60       36.86     11.76 o 
  -6  11   7        4.49        7.99     14.70 o 
  -5  11   7       67.59       90.77     21.11 o 
  -4  11   7        2.67       -0.37      8.96 o 
  -3  11   7       31.84       46.65     11.55 o 
  -2  11   7      263.14      284.80     12.42 o 
  -1  11   7      211.93      223.67     12.46 o 
   0  11   7      507.24      522.76     21.54 o 
   1  11   7        0.44       -5.62      6.06 o 
   2  11   7        0.05        6.85      6.57 o 
   3  11   7      417.50      409.77     17.15 o 
   4  11   7      106.01      103.55     11.55 o 
   5  11   7      154.38      159.47     22.88 o 
   6  11   7        0.90        3.46      9.18 o 
   7  11   7        8.66        5.33      9.60 o 
  -5  12   7        0.05        4.71     12.19 o 
  -4  12   7       19.67       10.93     10.93 o 
  -3  12   7        2.88       11.53      8.80 o 
  -2  12   7       54.62       65.28     12.52 o 
  -1  12   7       45.26       54.75      8.26 o 
   0  12   7       10.81        7.09      6.25 o 
   1  12   7       56.40       68.91     15.49 o 
   2  12   7        5.80        2.64     11.38 o 
   3  12   7      106.19      108.66     13.78 o 
   4  12   7       49.53       43.38      9.22 o 
   5  12   7       25.74       16.41     14.08 o 
   6  12   7        9.08       -5.80     11.07 o 
  -4  13   7       75.62       83.93     20.05 o 
  -3  13   7        0.73        9.99     10.08 o 
  -2  13   7       76.36       94.65     15.87 o 
  -1  13   7      130.66      168.10     17.71 o 
   0  13   7       37.79       17.80      8.63 o 
   1  13   7       25.00       32.90      9.33 o 
   2  13   7       85.02      101.41     17.15 o 
   3  13   7      274.49      258.95     14.82 o 
   4  13   7      175.88      174.32     20.62 o 
   5  13   7       13.47       17.04     10.33 o 
  -3  14   7        9.38        1.26     17.03 o 
  -2  14   7       74.67       70.39     21.94 o 
  -1  14   7        2.28       -7.20     19.73 o 
   0  14   7       36.90       71.24     17.08 o 
   1  14   7       10.13       11.01      8.95 o 
   2  14   7       24.46       42.61      9.65 o 
   3  14   7       10.55       22.52     13.64 o 
   4  14   7       79.28       93.99     41.35 o 
  -1  15   7       98.70      117.77     25.56 o 
   0  15   7       27.75       56.20     13.89 o 
   1  15   7       11.27        4.16      7.89 o 
   2  15   7        0.16       14.20     11.26 o 
   3  15   7       81.05       81.88     18.44 o 
  -2 -14   8       34.24       47.42     18.01 o 
  -1 -14   8       59.23       56.52     14.30 o 
   0 -14   8        0.24       -9.93     15.42 o 
   1 -14   8        9.45        7.52     12.54 o 
   2 -14   8       99.10      108.12     23.36 o 
   3 -14   8       34.50       28.33     14.77 o 
  -3 -13   8      410.62      392.65     20.57 o 
  -2 -13   8      664.82      623.74     23.61 o 
  -1 -13   8      210.25      263.87     29.92 o 
   0 -13   8        0.30        4.38      8.76 o 
   1 -13   8       10.23       10.98     10.51 o 
   2 -13   8      535.73      614.48     41.63 o 
   3 -13   8       81.27       84.60     20.57 o 
   4 -13   8        6.49        5.57     10.84 o 
  -4 -12   8      144.24      170.87     21.34 o 
  -3 -12   8       62.10       23.23      8.05 o 
  -2 -12   8      289.58      282.79     16.95 o 
  -1 -12   8        3.39       13.32     15.58 o 
   0 -12   8       44.21       35.54     26.05 o 
   1 -12   8        6.74        9.89     10.05 o 
   2 -12   8       63.30      102.93     21.44 o 
   3 -12   8      149.03      144.80     25.05 o 
   4 -12   8       99.78      118.21     22.19 o 
   5 -12   8        4.83        7.21     12.21 o 
  -5 -11   8        0.00       11.82      6.93 o 
  -4 -11   8       49.16       54.69      8.88 o 
  -3 -11   8      445.90      370.96     22.22 o 
  -2 -11   8      383.57      417.15     16.45 o 
  -1 -11   8       29.64       27.68      5.91 o 
   0 -11   8      167.97      149.02     16.22 o 
   1 -11   8        0.05        8.06      8.79 o 
   2 -11   8        4.21        8.42      9.29 o 
   3 -11   8       73.62       80.04     18.87 o 
   4 -11   8        4.87        4.10      9.81 o 
   5 -11   8        7.16       -6.94      9.81 o 
   6 -11   8       26.80       15.14     13.16 o 
  -6 -10   8       12.86       28.81     11.92 o 
  -5 -10   8        6.97       14.67      9.34 o 
  -4 -10   8       62.25       55.95     13.88 o 
  -3 -10   8      224.88      230.85     13.52 o 
  -2 -10   8        3.58        9.99      6.92 o 
  -1 -10   8       44.47       56.22      7.57 o 
   0 -10   8        9.95       11.24     15.00 o 
   1 -10   8       31.79       33.12     12.26 o 
   2 -10   8      223.26      198.92     25.53 o 
   3 -10   8       28.06       13.94      9.66 o 
   4 -10   8      125.38      143.85     23.37 o 
   5 -10   8        0.59       -2.41      9.74 o 
   6 -10   8       70.02      105.13     22.44 o 
   7 -10   8        7.98        3.94     12.19 o 
  -6  -9   8        7.12        4.96      8.83 o 
  -5  -9   8       78.66       69.29      8.73 o 
  -4  -9   8        0.97        7.61      5.58 o 
  -3  -9   8       21.93       25.08      6.25 o 
  -2  -9   8      335.21      274.29     15.64 o 
  -1  -9   8       63.05       62.85      7.65 o 
   0  -9   8       15.00        9.37     10.08 o 
   1  -9   8       24.15       36.40     11.14 o 
   2  -9   8      150.88      177.84     23.01 o 
   3  -9   8       82.17       47.59     13.19 o 
   4  -9   8       28.61       17.74     11.11 o 
   5  -9   8       12.44       16.21      9.84 o 
   6  -9   8       26.71       10.96     11.81 o 
   7  -9   8       85.00       52.99     17.21 o 
  -7  -8   8        7.62        8.88     10.18 o 
  -6  -8   8       78.85       60.24     16.66 o 
  -5  -8   8        0.35        2.20      5.32 o 
  -4  -8   8        1.72        8.55      5.34 o 
  -3  -8   8       42.85       40.65      6.56 o 
  -2  -8   8      131.57      144.47     13.28 o 
  -1  -8   8       95.90       94.39      8.55 o 
   0  -8   8      107.98      129.96     18.22 o 
   1  -8   8      216.93      212.33     11.16 o 
   2  -8   8        1.31        3.42      6.19 o 
   3  -8   8     1192.83     1335.77     51.11 o 
   4  -8   8      276.25      297.91     24.85 o 
   5  -8   8       16.57       19.80     11.30 o 
   6  -8   8       58.05       50.63     16.15 o 
   7  -8   8        9.82       17.20     12.82 o 
   8  -8   8        7.61       12.30     13.81 o 
  -7  -7   8        1.75       -5.27      6.61 o 
  -6  -7   8       17.26       14.57      7.89 o 
  -5  -7   8       60.48       59.56      7.44 o 
  -4  -7   8       35.43       27.15      8.44 o 
  -3  -7   8        3.69       14.98      5.17 o 
  -2  -7   8        6.96        5.98      4.76 o 
  -1  -7   8      236.62      224.27     11.32 o 
   0  -7   8        8.99       -1.83      6.17 o 
   1  -7   8      105.62      150.61     10.10 o 
   2  -7   8     1281.52     1281.04     24.53 o 
   3  -7   8     1228.82     1289.85     32.86 o 
   4  -7   8     1118.04     1128.36     31.42 o 
   5  -7   8      529.98      514.13     32.40 o 
   6  -7   8       30.95       30.29     12.43 o 
   7  -7   8        5.95        9.64     11.92 o 
   8  -7   8      180.89      167.92     27.88 o 
  -7  -6   8      147.70      129.57     19.12 o 
  -6  -6   8       11.04        5.85      9.40 o 
  -5  -6   8        6.77        5.27      4.74 o 
  -4  -6   8       96.68       71.61      7.90 o 
  -3  -6   8      695.80      668.27     17.42 o 
  -2  -6   8        2.25        1.26      5.75 o 
  -1  -6   8     1344.99     1426.05     24.09 o 
   0  -6   8      155.50      183.00      7.76 o 
   1  -6   8      271.38      261.95     11.02 o 
   2  -6   8        1.08        1.16      3.13 o 
   3  -6   8       42.88       34.59      5.34 o 
   4  -6   8        0.80        4.62      3.90 o 
   5  -6   8       95.66       96.67     11.49 o 
   6  -6   8        0.05        5.15      8.73 o 
   7  -6   8        0.08        0.68      8.83 o 
   8  -6   8        0.27        6.98     11.63 o 
   9  -6   8        0.03        3.95     12.10 o 
  -8  -5   8       17.07       26.37     13.78 o 
  -7  -5   8       22.78       38.51     11.95 o 
  -6  -5   8        3.71        4.49      5.69 o 
  -5  -5   8       66.92       74.59     10.03 o 
  -4  -5   8      865.64      880.58     19.86 o 
  -3  -5   8       62.36       67.59      7.36 o 
  -2  -5   8       63.12       63.04      6.76 o 
  -1  -5   8       25.60       27.62      4.16 o 
   0  -5   8     1334.94     1331.59     19.48 o 
   1  -5   8      135.27      166.70      8.85 o 
   2  -5   8       28.59       29.69      4.50 o 
   3  -5   8     3162.38     3220.29     37.79 o 
   4  -5   8      274.09      277.15     11.27 o 
   5  -5   8      831.26      872.59     25.24 o 
   6  -5   8       48.62       58.29      9.89 o 
   7  -5   8       16.11       18.80      8.01 o 
   8  -5   8       21.91       37.78     14.57 o 
  -8  -4   8       83.52       78.47     14.59 o 
  -7  -4   8       74.29       58.36     22.20 o 
  -6  -4   8     1057.16     1036.91     24.25 o 
  -5  -4   8      298.86      278.71     12.66 o 
  -4  -4   8      298.82      281.23     11.56 o 
  -3  -4   8        5.55        4.44      3.31 o 
  -2  -4   8      492.34      489.57      9.71 o 
  -1  -4   8      478.02      482.37     12.33 o 
   0  -4   8     1386.33     1303.34     17.40 o 
   1  -4   8     1981.23     2000.46     29.51 o 
   2  -4   8      245.70      232.12      8.06 o 
   3  -4   8      376.49      446.26     10.63 o 
   4  -4   8      370.44      337.97     16.70 o 
   5  -4   8      546.43      566.57     13.67 o 
   6  -4   8       13.93        8.37      4.00 o 
   7  -4   8       13.57        6.81      6.07 o 
   8  -4   8        5.25        6.36      9.86 o 
   9  -4   8      116.61      146.33     26.83 o 
  -8  -3   8        0.08       11.53      9.25 o 
  -7  -3   8       28.57       16.67      9.93 o 
  -6  -3   8        0.81       -3.80      6.83 o 
  -5  -3   8      148.51      140.18     10.23 o 
  -4  -3   8        0.32        0.62      3.18 o 
  -3  -3   8       56.04       52.15      5.29 o 
  -2  -3   8      498.87      493.30      9.45 o 
  -1  -3   8      421.61      444.10      8.41 o 
   0  -3   8      578.12      497.76     10.47 o 
   1  -3   8      348.26      357.17     10.86 o 
   2  -3   8     1377.00     1410.78     19.96 o 
   3  -3   8      117.84      113.69      5.97 o 
   4  -3   8     1301.75     1282.20     20.19 o 
   5  -3   8      280.33      282.54     10.00 o 
   6  -3   8      544.31      521.02     13.86 o 
   7  -3   8      138.45      174.51     10.38 o 
   8  -3   8      344.62      437.22     32.09 o 
   9  -3   8       84.25       90.19     22.07 o 
  -8  -2   8       14.90       33.03     10.36 o 
  -7  -2   8      231.35      222.63     21.33 o 
  -6  -2   8       47.60       44.39     11.72 o 
  -5  -2   8     2164.65     2099.97     33.95 o 
  -4  -2   8       15.44       22.44      4.47 o 
  -3  -2   8       35.11       33.85      3.38 o 
  -2  -2   8      120.34      116.42      7.05 o 
  -1  -2   8      462.81      443.29      8.29 o 
   0  -2   8        2.11        1.39      2.18 o 
   1  -2   8     1899.98     2041.90     28.67 o 
   2  -2   8       48.13       28.74      2.64 o 
   3  -2   8      162.80      127.12      5.41 o 
   4  -2   8      129.58      141.59      6.93 o 
   5  -2   8      374.16      356.90     17.00 o 
   6  -2   8        6.30        7.21      3.59 o 
   7  -2   8       20.93       27.94      6.27 o 
   8  -2   8       22.35       20.04      6.38 o 
   9  -2   8        9.94        4.36     11.95 o 
  -8  -1   8        7.52       24.42     12.02 o 
  -7  -1   8        3.70       12.34     11.14 o 
  -6  -1   8       68.48       66.73      9.22 o 
  -5  -1   8        3.17        4.03      4.16 o 
  -4  -1   8       40.31       33.10      4.66 o 
  -3  -1   8        0.59        3.55      2.67 o 
  -2  -1   8       56.85       43.42      3.48 o 
  -1  -1   8       26.75       53.58      5.38 o 
   0  -1   8       99.72      130.84      6.97 o 
   1  -1   8        0.54        0.27      1.97 o 
   2  -1   8      398.86      435.62      7.41 o 
   3  -1   8        1.73        4.19      1.72 o 
   4  -1   8      164.30      167.92      7.16 o 
   5  -1   8      779.69      779.68     16.52 o 
   6  -1   8      225.35      254.86     14.01 o 
   7  -1   8      331.02      343.19     13.92 o 
   8  -1   8      696.71      844.90     29.43 o 
   9  -1   8      178.05      171.01     25.04 o 
  -8   0   8        0.68       11.74      8.34 o 
  -7   0   8      141.65      146.82     20.69 o 
  -6   0   8      929.17      925.61     40.40 o 
  -5   0   8       22.97       12.93      4.41 o 
  -4   0   8      534.96      562.42     12.25 o 
  -3   0   8      177.34      154.68      7.38 o 
  -2   0   8        1.74        2.00      2.37 o 
  -1   0   8        7.95        1.97      2.64 o 
   0   0   8       93.15      108.70      5.76 o 
   1   0   8      577.88      609.82     12.94 o 
   2   0   8     2273.66     2381.80     24.47 o 
   3   0   8       70.62       83.83      4.80 o 
   4   0   8      219.18      212.43     10.95 o 
   5   0   8      519.60      529.09     14.41 o 
   6   0   8      385.67      359.13     12.83 o 
   7   0   8       37.87       33.39      6.28 o 
   8   0   8        7.10        5.08      8.90 o 
   9   0   8        0.54       10.84     11.33 o 
  -8   1   8      150.13      137.89     22.45 o 
  -7   1   8        0.62        8.24      6.46 o 
  -6   1   8       10.71        8.94      4.80 o 
  -5   1   8        6.35        9.58      4.21 o 
  -4   1   8        8.70        6.29      3.94 o 
  -3   1   8        6.88       11.70      2.79 o 
  -2   1   8        0.23        1.54      2.45 o 
  -1   1   8       10.61       15.77      2.98 o 
   0   1   8      388.04      453.70      9.14 o 
   1   1   8      393.95      364.78     13.92 o 
   2   1   8     1452.91     1374.97     17.34 o 
   3   1   8       75.06       84.96      3.84 o 
   4   1   8       58.39       50.31      4.54 o 
   5   1   8       83.12       62.62      6.22 o 
   6   1   8      213.34      206.66      9.98 o 
   7   1   8       35.91       56.65      8.89 o 
   8   1   8        2.49       10.41      9.73 o 
  -8   2   8       18.96       33.02     15.00 o 
  -7   2   8       69.88       48.60     21.39 o 
  -6   2   8      190.27      195.98     13.28 o 
  -5   2   8     1855.17     1919.53     35.15 o 
  -4   2   8      118.57      120.91      8.29 o 
  -3   2   8      921.99      908.79     19.57 o 
  -2   2   8       15.53       12.03      3.92 o 
  -1   2   8      309.42      288.98      9.58 o 
   0   2   8     2147.81     1909.69     31.87 o 
   1   2   8        0.24        3.46      2.18 o 
   2   2   8       60.03       66.96      4.97 o 
   3   2   8      600.09      480.61      9.73 o 
   4   2   8     1348.64     1381.13     19.20 o 
   5   2   8      256.32      248.15     12.69 o 
   6   2   8       65.10       50.52      7.62 o 
   7   2   8      360.36      343.24     17.30 o 
   8   2   8      290.58      287.29     27.02 o 
   9   2   8       80.17       64.98     18.28 o 
  -8   3   8       34.27       49.06     15.85 o 
  -7   3   8       13.76        2.23      8.73 o 
  -6   3   8        6.18        5.05      6.00 o 
  -5   3   8      443.10      423.63     16.20 o 
  -4   3   8      293.02      294.54     11.25 o 
  -3   3   8      436.76      447.09     10.69 o 
  -2   3   8      453.12      464.87     10.64 o 
  -1   3   8       81.07       78.83      5.21 o 
   0   3   8      111.73      162.01      7.63 o 
   1   3   8      289.39      248.41      6.89 o 
   2   3   8       43.72       41.77      3.72 o 
   3   3   8      122.51      121.69      6.41 o 
   4   3   8      881.60      820.20     15.19 o 
   5   3   8       19.27       19.28      5.13 o 
   6   3   8       31.23       33.16      6.65 o 
   7   3   8      284.54      256.85     23.74 o 
   8   3   8      126.41      174.77     25.70 o 
   9   3   8       41.74       48.34     17.31 o 
  -8   4   8       17.42        6.88     12.68 o 
  -7   4   8      104.12      102.56     18.78 o 
  -6   4   8       35.56       32.54     15.85 o 
  -5   4   8      365.23      375.59     20.18 o 
  -4   4   8      139.72      142.42      8.65 o 
  -3   4   8      161.09      181.35      8.25 o 
  -2   4   8     2381.34     2231.99     29.75 o 
  -1   4   8     5898.21     5710.99     49.77 o 
   0   4   8       42.58       42.61      3.52 o 
   1   4   8     5692.13     5612.43     48.30 o 
   2   4   8       18.95        2.72      2.46 o 
   3   4   8        5.29        7.17      2.73 o 
   4   4   8      227.60      210.21     11.42 o 
   5   4   8      971.06      907.91     20.11 o 
   6   4   8       18.06        6.64      4.99 o 
   7   4   8        6.74        6.26      7.50 o 
   8   4   8       24.60       27.41     11.54 o 
   9   4   8        0.89        2.91     10.16 o 
  -8   5   8        1.36       14.94     12.25 o 
  -7   5   8        0.02        2.25     10.85 o 
  -6   5   8       59.78       61.98     21.84 o 
  -5   5   8      117.17      136.34     15.69 o 
  -4   5   8      350.91      333.64     14.74 o 
  -3   5   8      101.35      114.38      6.59 o 
  -2   5   8      136.42      161.07      7.83 o 
  -1   5   8        7.95       13.67      3.25 o 
   0   5   8       18.30       19.02      3.26 o 
   1   5   8       11.22       11.66      2.02 o 
   2   5   8       24.49       22.54      4.35 o 
   3   5   8      395.13      407.32     17.15 o 
   4   5   8     1240.21     1239.24     39.58 o 
   5   5   8      308.20      314.85     12.24 o 
   6   5   8       45.27       37.72      6.27 o 
   7   5   8       91.52       72.26     17.13 o 
   8   5   8      137.37      160.53     25.56 o 
   9   5   8      157.37      141.01     26.15 o 
  -8   6   8       51.38       37.19     12.01 o 
  -7   6   8       11.46        8.13     10.85 o 
  -6   6   8       10.69      -11.34     19.14 o 
  -5   6   8        1.76       -1.42      6.95 o 
  -4   6   8      157.35      181.96     12.85 o 
  -3   6   8        8.93       12.91      4.57 o 
  -2   6   8      375.00      350.85      9.92 o 
  -1   6   8     2173.24     2290.03     25.29 o 
   0   6   8     3583.56     3612.69     31.80 o 
   1   6   8       25.10       19.30      2.97 o 
   2   6   8      696.46      611.99     14.44 o 
   3   6   8     1032.76      890.05     20.69 o 
   4   6   8      240.22      247.21     11.79 o 
   5   6   8      436.20      407.72     14.84 o 
   6   6   8      240.08      250.23     12.44 o 
   7   6   8        4.43       10.91      5.96 o 
   8   6   8       11.84        4.21      8.70 o 
   9   6   8       39.61       46.95     17.04 o 
  -7   7   8       19.48       28.93      9.18 o 
  -6   7   8       19.70       17.27      8.90 o 
  -5   7   8       26.76       32.41      9.58 o 
  -4   7   8      145.29      149.15     12.44 o 
  -3   7   8      180.82      151.44     11.63 o 
  -2   7   8       76.28       95.85      7.86 o 
  -1   7   8       16.00       11.79      3.51 o 
   0   7   8       27.20       38.20      4.13 o 
   1   7   8       37.53       28.39      3.28 o 
   2   7   8      256.26      239.92      8.80 o 
   3   7   8       82.08       78.43      8.72 o 
   4   7   8       10.74        5.55      4.86 o 
   5   7   8        0.46        5.39      4.17 o 
   6   7   8      123.94      123.40     13.59 o 
   7   7   8       42.21       33.82      9.33 o 
   8   7   8       32.71       30.84     15.08 o 
   9   7   8      132.69      104.79     24.66 o 
  -7   8   8        4.06        3.96     12.71 o 
  -6   8   8      115.86       95.34     20.68 o 
  -5   8   8        3.52       -1.88      7.48 o 
  -4   8   8       65.01       60.78      9.28 o 
  -3   8   8       16.08       17.42      6.87 o 
  -2   8   8       67.13       77.72      7.17 o 
  -1   8   8      315.88      340.34     11.03 o 
   0   8   8      549.81      616.94     11.43 o 
   1   8   8      637.80      658.05     11.83 o 
   2   8   8        1.36        8.15      3.97 o 
   3   8   8     1343.89     1327.34     27.92 o 
   4   8   8     1703.79     1586.50     40.59 o 
   5   8   8        2.33        6.63      5.09 o 
   6   8   8      574.14      553.88     19.15 o 
   7   8   8       52.53       59.58     13.60 o 
   8   8   8       78.75       83.29     12.91 o 
  -7   9   8        2.15       -4.13     13.43 o 
  -6   9   8       10.74       -0.19     11.35 o 
  -5   9   8      255.41      212.09     27.46 o 
  -4   9   8        3.62       11.67      7.38 o 
  -3   9   8      111.41       84.50     11.44 o 
  -2   9   8       10.34        8.61      5.32 o 
  -1   9   8       38.79       34.53      8.46 o 
   0   9   8        8.36       11.45      3.80 o 
   1   9   8       17.32        5.77      3.56 o 
   2   9   8       58.74       69.46      6.31 o 
   3   9   8       92.58      102.56     10.32 o 
   4   9   8      126.45      124.87     14.68 o 
   5   9   8      185.97      214.68     19.59 o 
   6   9   8       89.00      101.95     11.30 o 
   7   9   8      123.43      124.11     17.09 o 
   8   9   8        2.64       12.07      9.32 o 
  -6  10   8      253.13      192.75     29.36 o 
  -5  10   8      241.91      198.42     26.85 o 
  -4  10   8      128.97      131.35     15.34 o 
  -3  10   8        0.49        4.35      7.39 o 
  -2  10   8       32.81       26.00      6.36 o 
  -1  10   8      187.67      174.85     10.97 o 
   0  10   8       39.39       35.10      7.63 o 
   1  10   8      228.49      261.75     34.48 o 
   2  10   8      320.66      308.46     11.10 o 
   3  10   8       14.46       18.88      7.45 o 
   4  10   8      588.90      488.94     18.44 o 
   5  10   8      247.39      249.49     22.13 o 
   6  10   8       21.67       38.18     29.16 o 
   7  10   8       66.07       61.74     24.22 o 
  -5  11   8        0.09       10.31     11.66 o 
  -4  11   8      191.01      204.03     18.70 o 
  -3  11   8        8.16       22.30     16.85 o 
  -2  11   8        0.11        4.67      5.18 o 
  -1  11   8        0.16       -0.25      5.04 o 
   0  11   8       65.92       67.77     11.19 o 
   1  11   8      451.01      446.16     22.38 o 
   2  11   8        1.88        0.63      6.77 o 
   3  11   8       36.44       42.14     12.08 o 
   4  11   8      151.11      137.57     12.96 o 
   5  11   8       27.75       31.66     10.88 o 
   6  11   8       46.25       35.07     11.21 o 
   7  11   8       18.56       16.62     11.47 o 
  -5  12   8       14.33        6.54     12.61 o 
  -4  12   8      167.86      177.26     27.75 o 
  -3  12   8       19.90       18.54      9.89 o 
  -2  12   8       39.03       57.89     18.42 o 
  -1  12   8      180.86      194.96     15.01 o 
   0  12   8      240.91      216.66     15.36 o 
   1  12   8        6.11        4.35     15.24 o 
   2  12   8       19.00       34.15      8.25 o 
   3  12   8       29.26        8.34      8.96 o 
   4  12   8        9.36        9.88      6.65 o 
   5  12   8        3.67       -5.38      8.24 o 
   6  12   8       97.52       73.09     15.24 o 
  -4  13   8       11.31       -1.17      9.57 o 
  -3  13   8       97.43       83.67     22.81 o 
  -2  13   8      112.81      142.27     24.52 o 
  -1  13   8       18.23       27.42      9.56 o 
   0  13   8       49.83       49.39     10.82 o 
   1  13   8       32.71       41.85     15.72 o 
   2  13   8       92.61       79.60     17.16 o 
   3  13   8        0.15       12.65      9.81 o 
   4  13   8        8.35        8.13     17.65 o 
   5  13   8       27.17       15.43      9.81 o 
  -3  14   8        3.95      -17.04     17.04 o 
  -2  14   8       64.78       54.66     21.85 o 
  -1  14   8        1.63       12.28     11.14 o 
   0  14   8      109.44      128.76     14.99 o 
   1  14   8      200.40      217.94     18.06 o 
   2  14   8        6.52       19.87      9.24 o 
   3  14   8       56.16       45.65     12.87 o 
   4  14   8        7.48       -7.50     10.14 o 
  -1  15   8       14.35       20.22     17.56 o 
   0  15   8       43.72       54.36     10.87 o 
   1  15   8        2.91       15.65      8.02 o 
   2  15   8       76.07       98.84     12.90 o 
  -1 -14   9       45.56       66.85     22.71 o 
   0 -14   9      119.24      123.17     29.78 o 
   1 -14   9       29.80       21.05     13.20 o 
   2 -14   9       11.64        6.39     12.76 o 
  -3 -13   9      331.88      335.58     18.68 o 
  -2 -13   9       11.28       11.12      7.85 o 
  -1 -13   9        0.38       -3.85      9.42 o 
   0 -13   9      421.23      434.53     25.31 o 
   1 -13   9      366.20      338.22     31.00 o 
   2 -13   9      298.24      291.42     36.29 o 
   3 -13   9       87.77       87.59     21.46 o 
   4 -13   9       27.45       29.77     15.32 o 
  -4 -12   9        1.56        8.18      6.41 o 
  -3 -12   9        1.62       11.32      6.85 o 
  -2 -12   9        6.23       12.42     10.81 o 
  -1 -12   9       57.24       59.52     20.09 o 
   0 -12   9       92.72       85.63     20.69 o 
   1 -12   9       17.28       14.55     10.49 o 
   2 -12   9       25.36       20.74     13.38 o 
   3 -12   9       11.22       -2.74      9.48 o 
   4 -12   9       44.90       31.81     15.75 o 
   5 -12   9        8.02        8.03     11.32 o 
  -5 -11   9      195.49      190.01     29.06 o 
  -4 -11   9      190.77      184.78     14.99 o 
  -3 -11   9      310.34      310.45     15.97 o 
  -2 -11   9      132.65      139.45     12.06 o 
  -1 -11   9       45.70       43.61      8.76 o 
   0 -11   9        5.69       10.19      8.73 o 
   1 -11   9      345.85      284.35     26.30 o 
   2 -11   9      192.66      199.66     26.44 o 
   3 -11   9      174.45      157.59     24.91 o 
   4 -11   9      143.87      136.14     24.07 o 
   5 -11   9       21.31       24.22     13.32 o 
   6 -11   9        2.55        1.99     12.70 o 
  -5 -10   9       13.85       22.84      7.45 o 
  -4 -10   9      122.98      131.63     12.46 o 
  -3 -10   9      325.53      292.60     14.36 o 
  -2 -10   9        2.93        4.77      5.70 o 
  -1 -10   9        2.51        0.30      4.86 o 
   0 -10   9      152.63      166.72     15.25 o 
   1 -10   9       40.84       58.31     14.70 o 
   2 -10   9       94.75       85.07     17.40 o 
   3 -10   9        0.38        5.85      8.67 o 
   4 -10   9        2.24       -5.48      7.88 o 
   5 -10   9       38.06       60.16     17.38 o 
   6 -10   9       34.70       34.09     16.18 o 
   7 -10   9        4.09        5.04     11.22 o 
  -6  -9   9       83.86       70.00     11.66 o 
  -5  -9   9        7.49       17.63      8.51 o 
  -4  -9   9      268.82      260.84     14.90 o 
  -3  -9   9      283.12      266.03     13.50 o 
  -2  -9   9       33.61       37.67      7.52 o 
  -1  -9   9       62.83       78.53      9.98 o 
   0  -9   9        0.15       18.79      9.23 o 
   1  -9   9       23.38       35.01     14.47 o 
   2  -9   9      176.46      176.35     22.85 o 
   3  -9   9       30.97       35.15     11.85 o 
   4  -9   9        2.48        6.44      8.90 o 
   5  -9   9      296.27      292.92     27.73 o 
   6  -9   9       48.46       43.93     15.06 o 
   7  -9   9      149.15      181.41     29.34 o 
  -6  -8   9        0.01       -1.23      7.48 o 
  -5  -8   9       30.05       19.32      6.79 o 
  -4  -8   9        3.99        4.68      5.29 o 
  -3  -8   9       17.69       26.92      6.42 o 
  -2  -8   9      106.60      112.14     10.02 o 
  -1  -8   9        1.46        3.93      4.54 o 
   0  -8   9       36.88       53.66      9.96 o 
   1  -8   9      278.06      330.53     35.03 o 
   2  -8   9      336.06      346.76     15.53 o 
   3  -8   9      192.53      237.69     22.06 o 
   4  -8   9       24.89       18.77     10.42 o 
   5  -8   9       48.85       23.49     11.57 o 
   6  -8   9       20.94        7.08     10.90 o 
   8  -8   9        0.01        0.16     12.15 o 
  -7  -7   9       12.32       24.10      8.43 o 
  -6  -7   9       49.27       42.52     10.24 o 
  -5  -7   9       39.62       36.12     10.03 o 
  -4  -7   9        8.38        7.85      5.56 o 
  -3  -7   9       15.93       21.19      5.73 o 
  -2  -7   9       44.77       49.69      7.40 o 
  -1  -7   9      365.35      335.44     13.32 o 
   0  -7   9      455.98      497.39     20.29 o 
   1  -7   9     1564.01     1604.33     29.10 o 
   2  -7   9      598.03      647.11     17.21 o 
   3  -7   9     1230.39     1287.70     33.31 o 
   4  -7   9      248.35      267.67     15.67 o 
   5  -7   9        4.99       14.36      6.67 o 
   6  -7   9       89.19       76.30     16.92 o 
   7  -7   9       50.79       29.50     14.37 o 
   8  -7   9       43.09       56.43     18.21 o 
  -7  -6   9        0.14        6.93      7.29 o 
  -6  -6   9       33.27       20.01     12.90 o 
  -5  -6   9       56.15       45.62      7.50 o 
  -4  -6   9      212.09      225.58     22.53 o 
  -3  -6   9      182.33      180.30     10.87 o 
  -2  -6   9      334.98      325.99     12.60 o 
  -1  -6   9      236.44      230.16      9.68 o 
   0  -6   9     1648.37     1646.14     28.98 o 
   1  -6   9       27.65       25.93      5.50 o 
   2  -6   9        1.93        8.88      6.94 o 
   3  -6   9      309.74      316.10     12.34 o 
   4  -6   9        9.16        9.10      4.29 o 
   5  -6   9        1.03        2.39      5.06 o 
   6  -6   9      141.96      118.69     24.73 o 
   7  -6   9       31.91       46.12     18.53 o 
   8  -6   9      187.70      198.61     28.62 o 
  -7  -5   9       34.84       46.11     13.42 o 
  -6  -5   9       15.22       18.20      7.14 o 
  -5  -5   9       12.61       17.54      5.63 o 
  -4  -5   9      147.24      131.38      9.76 o 
  -3  -5   9       37.15       40.76      6.20 o 
  -2  -5   9      421.99      407.43     10.95 o 
  -1  -5   9      229.21      235.46      8.67 o 
   0  -5   9      249.57      262.31      8.88 o 
   1  -5   9      834.75      891.61     26.01 o 
   2  -5   9     2339.72     2380.61     41.68 o 
   3  -5   9      684.23      678.11     17.29 o 
   4  -5   9      846.42      923.41     26.54 o 
   5  -5   9      887.42      911.87     21.54 o 
   6  -5   9      204.63      203.81     25.77 o 
   7  -5   9      285.65      312.52     18.60 o 
   8  -5   9       37.77       37.17     10.83 o 
   9  -5   9        0.73       -0.32     12.24 o 
  -8  -4   9       65.56       54.98     13.66 o 
  -7  -4   9       10.09       16.40     10.13 o 
  -6  -4   9        0.11        3.42      4.31 o 
  -5  -4   9       11.05        8.11      5.12 o 
  -4  -4   9      933.27      900.66     17.80 o 
  -3  -4   9        2.52        3.02      3.47 o 
  -2  -4   9     1032.84     1015.83     14.88 o 
  -1  -4   9      161.27      156.37      7.21 o 
   0  -4   9      197.77      184.25      7.69 o 
   1  -4   9     2238.86     2422.81     34.87 o 
   2  -4   9        0.50        1.14      4.71 o 
   3  -4   9       98.14      114.39      7.13 o 
   4  -4   9      376.70      394.17     13.28 o 
   5  -4   9      275.49      272.70     10.18 o 
   6  -4   9      386.19      404.81     12.79 o 
   7  -4   9       71.02       88.53     11.79 o 
   8  -4   9      106.29       99.43     14.06 o 
  -8  -3   9       11.39       11.12     10.39 o 
  -7  -3   9       15.89        6.79      9.13 o 
  -6  -3   9       75.57       67.92     10.43 o 
  -5  -3   9      233.33      233.76     12.82 o 
  -4  -3   9        1.26        5.12      3.69 o 
  -3  -3   9      407.03      390.33     11.42 o 
  -2  -3   9      263.64      274.53      7.72 o 
  -1  -3   9     1637.33     1624.99     20.61 o 
   0  -3   9      119.80      113.17      6.00 o 
   1  -3   9       24.30       18.77      4.35 o 
   2  -3   9       97.80       95.40      6.07 o 
   3  -3   9      505.41      518.12     11.45 o 
   4  -3   9      110.11      113.47      8.92 o 
   5  -3   9      189.04      196.57      8.96 o 
   6  -3   9       94.96       87.51      9.31 o 
   7  -3   9      206.75      180.80     10.84 o 
   8  -3   9      598.49      626.24     38.01 o 
  -8  -2   9        1.95       14.41     18.71 o 
  -7  -2   9      278.16      271.74     24.42 o 
  -6  -2   9      383.33      358.47     23.00 o 
  -5  -2   9       49.44       31.79      6.12 o 
  -4  -2   9      185.35      192.87      9.11 o 
  -3  -2   9      883.77      870.27     19.37 o 
  -2  -2   9      247.67      235.67      7.00 o 
  -1  -2   9      722.52      714.16     11.77 o 
   0  -2   9      609.97      523.90     10.28 o 
   1  -2   9     2755.47     2702.26     36.56 o 
   2  -2   9      142.80      121.67      4.45 o 
   3  -2   9       98.39      102.33      4.84 o 
   4  -2   9      668.88      563.01     12.87 o 
   5  -2   9      391.24      345.71     10.83 o 
   6  -2   9       44.25       51.87      6.00 o 
   7  -2   9        8.53       12.60      4.57 o 
   8  -2   9        0.38        9.58      7.14 o 
  -8  -1   9        0.02        5.66     13.70 o 
  -7  -1   9      101.38      121.36     19.40 o 
  -6  -1   9       98.51       66.42     11.75 o 
  -5  -1   9      250.51      228.92     15.14 o 
  -4  -1   9      675.87      715.92     15.01 o 
  -3  -1   9       41.45       36.12      4.57 o 
  -2  -1   9       41.84       36.10      3.58 o 
  -1  -1   9      311.99      298.13      8.35 o 
   0  -1   9      501.35      519.58     10.40 o 
   1  -1   9      587.49      702.77     15.05 o 
   2  -1   9      867.31      872.52     14.27 o 
   3  -1   9      190.16      214.86      5.08 o 
   4  -1   9     1175.72     1115.96     18.62 o 
   5  -1   9      213.18      210.56      9.26 o 
   6  -1   9        0.86        2.84      3.11 o 
   7  -1   9       44.40       38.17      7.19 o 
   8  -1   9        1.79        6.78      7.18 o 
   9  -1   9      179.88      207.97     30.32 o 
  -8   0   9      113.61       98.77     15.07 o 
  -7   0   9       19.31       38.68     10.32 o 
  -6   0   9     1083.55     1045.38     38.14 o 
  -5   0   9      774.49      762.10     19.16 o 
  -4   0   9        4.26        2.31      3.32 o 
  -3   0   9      285.89      285.47      8.03 o 
  -2   0   9      300.66      332.12      8.94 o 
  -1   0   9      544.96      517.09     10.67 o 
   0   0   9      150.32      112.03      5.65 o 
   1   0   9      519.67      509.84     15.83 o 
   2   0   9       46.68       40.68      3.13 o 
   3   0   9      258.38      267.15      5.73 o 
   4   0   9       34.32       41.05      6.29 o 
   5   0   9       16.90       18.17      3.78 o 
   6   0   9       25.43       21.97      4.60 o 
   7   0   9       38.42       26.25     10.09 o 
   8   0   9       66.32       61.08     15.74 o 
   9   0   9        1.09       -3.86      9.20 o 
  -8   1   9        0.01       37.27     11.91 o 
  -7   1   9       14.07       10.58      9.32 o 
  -6   1   9       13.07        9.45      7.62 o 
  -5   1   9      148.00      126.35      9.51 o 
  -4   1   9      510.04      539.85     12.47 o 
  -3   1   9       73.64       83.22      5.45 o 
  -2   1   9       17.33       28.28      3.82 o 
  -1   1   9     1463.74     1455.93     19.16 o 
   0   1   9      385.42      422.77      9.26 o 
   1   1   9       80.20       86.43      6.51 o 
   2   1   9      276.20      284.50      9.88 o 
   3   1   9      240.12      260.79      6.04 o 
   4   1   9       74.19       83.53      5.72 o 
   5   1   9     1179.15     1225.68     20.65 o 
   6   1   9       21.39        8.34      5.00 o 
   7   1   9        7.75       10.10     12.22 o 
   8   1   9       51.89       54.32     15.21 o 
   9   1   9        9.25       11.74     11.81 o 
  -8   2   9        9.09       32.72     14.52 o 
  -7   2   9      386.07      318.61     30.39 o 
  -6   2   9       12.31       18.40     13.15 o 
  -5   2   9      982.38      952.65     24.05 o 
  -4   2   9      158.71      148.93     13.40 o 
  -3   2   9      642.83      646.61     12.45 o 
  -2   2   9      206.24      191.52      7.50 o 
  -1   2   9     6901.53     7000.83     58.26 o 
   0   2   9       49.86       71.09      4.96 o 
   1   2   9      839.35      768.58     14.14 o 
   2   2   9      164.21      167.30      6.45 o 
   3   2   9     1031.07     1102.30     18.56 o 
   4   2   9      723.14      723.41     12.41 o 
   5   2   9      246.00      247.15     13.13 o 
   6   2   9        0.76       -0.07      3.80 o 
   7   2   9      274.45      281.48     15.90 o 
   8   2   9        8.12        1.70      9.38 o 
   9   2   9       58.98       73.72     19.15 o 
  -8   3   9        5.40       36.79     13.49 o 
  -7   3   9        6.03       27.30     12.47 o 
  -6   3   9        2.00       -3.16     12.17 o 
  -5   3   9       12.00       13.51      4.89 o 
  -4   3   9      272.20      267.49     12.97 o 
  -3   3   9       91.04       89.35      6.34 o 
  -2   3   9      157.23      145.13      9.33 o 
  -1   3   9      811.65      813.37     16.24 o 
   0   3   9     3669.18     3561.85     42.49 o 
   1   3   9      175.11      170.38      5.70 o 
   2   3   9       24.26        6.21      2.48 o 
   3   3   9      556.95      534.32     11.33 o 
   4   3   9      241.81      239.04      8.91 o 
   5   3   9      154.16      138.64     12.23 o 
   6   3   9        0.07       -0.42      6.87 o 
   7   3   9        5.05        5.43      5.63 o 
   8   3   9       98.08      116.35     21.20 o 
   9   3   9       33.26       22.16     13.64 o 
  -8   4   9       15.33       31.61     12.15 o 
  -7   4   9        0.11       10.46     10.36 o 
  -6   4   9      361.58      369.08     32.01 o 
  -5   4   9        8.21       10.88     11.78 o 
  -4   4   9      221.12      225.95     10.44 o 
  -3   4   9      503.95      496.84     11.84 o 
  -2   4   9      643.61      625.76     12.92 o 
  -1   4   9     2507.87     2403.03     25.80 o 
   0   4   9     6744.06     6706.38     62.05 o 
   1   4   9      193.13      186.99      6.97 o 
   2   4   9      150.67      158.35      6.29 o 
   3   4   9     1285.75     1197.26     20.95 o 
   4   4   9      136.92      148.17     17.56 o 
   5   4   9      209.38      217.29     10.50 o 
   6   4   9      179.06      179.88     21.68 o 
   7   4   9      198.09      188.37     16.10 o 
   8   4   9       67.91       46.29     14.72 o 
   9   4   9        0.28       -2.54      9.31 o 
  -8   5   9       33.29       44.39     15.35 o 
  -7   5   9       56.15       91.38     17.62 o 
  -6   5   9       92.04       56.34     18.17 o 
  -5   5   9      174.66      150.50     16.25 o 
  -4   5   9       74.06       84.13     14.25 o 
  -3   5   9      961.83      936.21     16.21 o 
  -2   5   9       92.53       99.83      6.68 o 
  -1   5   9      335.43      331.88      9.41 o 
   0   5   9     1464.28     1440.60     17.95 o 
   1   5   9      469.90      493.47     10.36 o 
   2   5   9      144.36      129.18     10.68 o 
   3   5   9     1334.61     1318.31     22.23 o 
   4   5   9     1282.88     1196.16     24.59 o 
   5   5   9       67.26       54.35      6.76 o 
   6   5   9      311.83      291.04     12.47 o 
   7   5   9       51.16       33.04     12.21 o 
   8   5   9        0.85       -6.67      6.67 o 
   9   5   9      140.92      150.40     27.29 o 
  -7   6   9        2.39       23.34      9.02 o 
  -6   6   9        0.02       -1.78      7.08 o 
  -5   6   9      537.00      558.99     26.07 o 
  -4   6   9       21.72       15.12      6.45 o 
  -3   6   9        0.33        6.72      4.43 o 
  -2   6   9      225.67      226.65      8.70 o 
  -1   6   9     1093.53     1155.63     16.74 o 
   0   6   9     1487.32     1465.36     20.28 o 
   1   6   9      289.89      310.97      8.93 o 
   2   6   9      696.49      717.96     15.98 o 
   3   6   9       23.15       24.60      7.34 o 
   4   6   9      751.25      753.93     26.93 o 
   5   6   9        6.77       10.15      4.46 o 
   6   6   9        2.83        4.69      4.65 o 
   7   6   9        0.34       13.20      6.61 o 
   8   6   9       32.95       25.63     13.16 o 
   9   6   9        0.01       -0.66     10.42 o 
  -7   7   9      108.79      134.14     28.12 o 
  -6   7   9       13.49       21.55      9.94 o 
  -5   7   9       50.17       29.63      9.57 o 
  -4   7   9       47.61       47.05     11.00 o 
  -3   7   9        0.10       -0.72      4.00 o 
  -2   7   9      291.34      276.89     11.56 o 
  -1   7   9        2.63       -1.91      2.93 o 
   0   7   9       66.64       66.03      5.21 o 
   1   7   9      354.62      380.96     10.62 o 
   2   7   9       47.16       48.19      6.21 o 
   3   7   9      561.18      531.15     17.23 o 
   4   7   9      474.00      525.51     45.91 o 
   5   7   9     1220.71     1234.84     27.54 o 
   6   7   9      188.07      185.43     16.45 o 
   7   7   9      325.02      309.53     18.01 o 
   8   7   9      619.61      563.54     40.55 o 
  -7   8   9       49.23       54.09     19.28 o 
  -6   8   9       52.17       48.36     12.02 o 
  -5   8   9       24.55       22.62      9.94 o 
  -4   8   9       49.41       51.37      8.64 o 
  -3   8   9        1.81        4.46      7.69 o 
  -2   8   9      303.22      274.05     11.39 o 
  -1   8   9      127.68      149.78      8.63 o 
   0   8   9      349.44      399.85     11.68 o 
   1   8   9      227.05      234.44      9.45 o 
   2   8   9       37.92       44.93      5.28 o 
   3   8   9      182.00      202.88     12.42 o 
   4   8   9       93.25      118.15     13.84 o 
   5   8   9      369.44      378.71     15.71 o 
   6   8   9      138.49      147.69     14.92 o 
   7   8   9       13.84       12.44      8.87 o 
   8   8   9       10.87       10.93      8.48 o 
  -6   9   9      130.36      147.28     26.02 o 
  -5   9   9      228.21      212.49     28.72 o 
  -4   9   9       22.91       24.98      9.70 o 
  -3   9   9      125.98      125.23     12.20 o 
  -2   9   9      494.26      530.96     18.74 o 
  -1   9   9      123.88      148.04      9.80 o 
   0   9   9       45.35       42.34      7.68 o 
   1   9   9      121.47      113.12      7.43 o 
   2   9   9        5.12        4.77      3.85 o 
   3   9   9       69.86       76.03      9.40 o 
   4   9   9       27.35       23.50     19.86 o 
   5   9   9        0.35       -2.65      6.07 o 
   6   9   9      392.49      342.82     16.21 o 
   7   9   9       14.23       -6.12      6.12 o 
   8   9   9      110.34       90.15     14.95 o 
  -6  10   9        0.70       -1.75     12.37 o 
  -5  10   9        6.64        9.62     12.04 o 
  -4  10   9       69.19       88.24     13.15 o 
  -3  10   9       64.77       92.58     19.76 o 
  -2  10   9       13.72       16.40      6.12 o 
  -1  10   9        2.65        5.08     12.49 o 
   0  10   9      204.16      237.84     13.98 o 
   1  10   9       56.31       46.42      8.54 o 
   2  10   9       63.30       66.26      6.48 o 
   3  10   9       65.13       70.90     21.61 o 
   4  10   9      107.04       91.49     13.98 o 
   5  10   9      349.11      354.24     30.64 o 
   6  10   9      116.57      120.56     16.24 o 
   7  10   9        2.47       13.23      8.99 o 
  -5  11   9      106.30       99.45     22.06 o 
  -4  11   9      313.28      292.04     21.59 o 
  -3  11   9        5.28       -0.56      9.62 o 
  -2  11   9       50.14       40.12      9.04 o 
  -1  11   9      101.36      110.17     12.94 o 
   0  11   9        0.00        4.96     12.25 o 
   1  11   9      257.42      237.56     14.68 o 
   2  11   9        6.36       11.32      6.96 o 
   3  11   9       34.70       61.33      9.60 o 
   4  11   9        5.14        9.07      7.87 o 
   5  11   9      141.82      132.56     22.52 o 
   6  11   9        5.79       10.40      8.86 o 
   7  11   9        0.09       -9.17     11.60 o 
  -4  12   9       14.47       20.77     17.95 o 
  -3  12   9       16.06       66.60     21.08 o 
  -2  12   9      161.43      182.37     13.62 o 
  -1  12   9        1.16       15.50      8.35 o 
   0  12   9        4.49        7.07      7.86 o 
   1  12   9       19.19       19.64     14.00 o 
   2  12   9       12.86       24.43      8.78 o 
   3  12   9       16.31       24.62     10.76 o 
   4  12   9        9.09       12.00      6.76 o 
   5  12   9        4.74       10.60      9.53 o 
   6  12   9      134.32      131.03     18.64 o 
  -4  13   9       79.04       74.26     21.82 o 
  -3  13   9       71.89       68.46     22.34 o 
  -2  13   9       15.87       18.61     18.89 o 
  -1  13   9       74.45       80.39     12.43 o 
   0  13   9      116.20      103.05     13.07 o 
   1  13   9       25.39       65.66     31.30 o 
   2  13   9       37.37       37.68      8.83 o 
   3  13   9      169.74      183.35     28.77 o 
   4  13   9       32.11       29.79     11.56 o 
   5  13   9       10.98       17.25     18.04 o 
  -2  14   9      182.95      208.39     30.96 o 
  -1  14   9       78.36      105.34     15.56 o 
   0  14   9       29.92       35.30     10.73 o 
   1  14   9       22.93       51.84     11.38 o 
   2  14   9       74.16      109.20     14.17 o 
   3  14   9        5.90       15.39     10.96 o 
   4  14   9        0.69       12.64     28.83 o 
   0  15   9       51.12       54.86     11.34 o 
   1  15   9       32.72       25.51      8.24 o 
  -2 -13  10       70.46       80.56     21.22 o 
  -1 -13  10       88.05      103.66     16.79 o 
   0 -13  10       72.46       58.98     20.17 o 
   1 -13  10      206.44      212.09     29.96 o 
   2 -13  10       39.91       30.34     15.12 o 
   3 -13  10        9.62       15.37     13.84 o 
  -3 -12  10       28.82       26.17      7.93 o 
  -2 -12  10        2.81        6.20      8.21 o 
  -1 -12  10      573.91      587.14     40.78 o 
   0 -12  10        0.60       -2.33      7.95 o 
   1 -12  10        3.54       23.09     11.91 o 
   2 -12  10      201.44      161.53     26.28 o 
   3 -12  10      280.67      306.17     35.42 o 
   4 -12  10        9.16        6.74     11.94 o 
   5 -12  10      100.53       78.05     21.18 o 
  -4 -11  10      131.73      133.40     12.67 o 
  -3 -11  10      310.15      312.46     15.41 o 
  -2 -11  10       76.98       71.05      9.51 o 
  -1 -11  10      380.23      379.43     30.80 o 
   0 -11  10      418.19      406.34     22.61 o 
   1 -11  10        0.11        0.84      9.25 o 
   2 -11  10       96.84       83.93     18.80 o 
   3 -11  10       20.32       24.53     13.20 o 
   4 -11  10       59.85       99.68     21.96 o 
   5 -11  10      194.91      124.30     24.09 o 
   6 -11  10       26.72       16.73     15.03 o 
  -5 -10  10       27.37       43.52      7.98 o 
  -4 -10  10        0.03       14.95      6.77 o 
  -3 -10  10       10.62        5.79      5.83 o 
  -2 -10  10       85.07       86.36      9.82 o 
  -1 -10  10        0.20        7.58      6.77 o 
   0 -10  10      217.12      202.51     30.40 o 
   1 -10  10       91.39       81.20     17.60 o 
   2 -10  10        0.04        0.83      8.01 o 
   3 -10  10       49.84       49.70     15.04 o 
   4 -10  10      407.18      443.10     33.59 o 
   5 -10  10       42.54       19.06     13.50 o 
   6 -10  10       91.02       87.07     20.16 o 
  -6  -9  10      322.37      313.27     23.76 o 
  -5  -9  10      103.29      124.72     12.01 o 
  -4  -9  10       45.18       56.99      8.86 o 
  -3  -9  10       93.03      109.59     10.96 o 
  -2  -9  10       25.54       21.68      6.81 o 
  -1  -9  10       12.14        9.77      5.31 o 
   0  -9  10      330.70      305.32     17.85 o 
   1  -9  10      181.28      230.29     15.56 o 
   2  -9  10        6.43       10.77      9.50 o 
   3  -9  10      256.30      265.42     24.76 o 
   4  -9  10       18.76       23.92     11.50 o 
   5  -9  10        8.07       13.02     10.67 o 
   6  -9  10       32.21       24.32     12.69 o 
   7  -9  10       25.52       14.27     14.15 o 
  -6  -8  10        0.01        7.24     11.13 o 
  -5  -8  10       33.85       21.50      7.61 o 
  -4  -8  10        0.19        5.99      5.72 o 
  -3  -8  10        3.56       17.65      7.77 o 
  -2  -8  10        8.99       15.49      5.88 o 
  -1  -8  10       57.99       73.10      8.00 o 
   0  -8  10      277.58      303.98     18.02 o 
   1  -8  10        0.07       -1.31      4.57 o 
   2  -8  10      152.34      167.51     34.61 o 
   3  -8  10      272.94      281.80     23.57 o 
   4  -8  10      229.07      237.04     27.19 o 
   5  -8  10      426.54      439.33     31.75 o 
   6  -8  10       43.71       49.12     16.31 o 
   7  -8  10      226.16      202.72     29.66 o 
  -7  -7  10       65.78       74.68     12.34 o 
  -6  -7  10       38.92       49.21     11.89 o 
  -5  -7  10       82.57       74.77      9.97 o 
  -4  -7  10      106.15      119.73     10.24 o 
  -3  -7  10        8.72       15.64      5.86 o 
  -2  -7  10        1.01        1.67      4.59 o 
  -1  -7  10      252.04      256.95     12.21 o 
   0  -7  10       12.76        8.08      5.09 o 
   1  -7  10        0.71        1.06      3.57 o 
   2  -7  10       53.99       47.51      6.25 o 
   3  -7  10        5.78        5.18      4.24 o 
   4  -7  10      319.25      321.90     18.79 o 
   5  -7  10        2.62        4.55      5.72 o 
   6  -7  10        1.81       -6.56      7.02 o 
   7  -7  10      203.48      211.89     29.23 o 
   8  -7  10        0.29       -2.17     12.22 o 
  -7  -6  10      154.17      125.05     17.24 o 
  -6  -6  10       16.23       15.59      8.00 o 
  -5  -6  10       37.06       29.65      5.80 o 
  -4  -6  10        9.95       12.86      6.57 o 
  -3  -6  10       46.46       41.15      6.74 o 
  -2  -6  10        5.01        2.53      4.48 o 
  -1  -6  10       72.76       76.53      6.79 o 
   0  -6  10      634.70      640.81     17.86 o 
   1  -6  10       33.63       37.37      7.41 o 
   2  -6  10       54.86       52.84      6.93 o 
   3  -6  10      349.29      348.18     13.12 o 
   4  -6  10       23.14        4.54     10.38 o 
   5  -6  10      158.69      150.15     29.45 o 
   6  -6  10      180.76      195.42     17.08 o 
   7  -6  10       11.86       13.28      7.77 o 
   8  -6  10       78.48       91.51     21.09 o 
  -7  -5  10        2.69       13.02     11.22 o 
  -6  -5  10       43.21       53.22     10.20 o 
  -5  -5  10        3.45        8.17      5.46 o 
  -4  -5  10      168.04      154.57     25.70 o 
  -3  -5  10        1.85        6.11      4.94 o 
  -2  -5  10      392.36      404.23     11.22 o 
  -1  -5  10      864.97      839.70     16.66 o 
   0  -5  10     2366.22     2459.21     37.77 o 
   1  -5  10        0.01       -2.96      4.03 o 
   2  -5  10      320.37      335.76     12.23 o 
   3  -5  10      312.90      315.38     12.48 o 
   4  -5  10      600.24      610.63     17.30 o 
   5  -5  10        0.92        5.48      5.61 o 
   6  -5  10       69.19       84.45     11.52 o 
   7  -5  10       71.21       46.49     10.11 o 
   8  -5  10       35.88       39.08     10.66 o 
  -7  -4  10      153.85      166.20     21.66 o 
  -6  -4  10       85.49       90.71     11.52 o 
  -5  -4  10       90.73       72.88      7.35 o 
  -4  -4  10       63.16       68.39      6.76 o 
  -3  -4  10       53.52       54.63      5.68 o 
  -2  -4  10        0.25       -2.13      2.13 o 
  -1  -4  10        0.01        3.88      3.99 o 
   0  -4  10      143.58      149.89      9.38 o 
   1  -4  10       55.40       41.90      6.06 o 
   2  -4  10       47.31       48.74      5.85 o 
   3  -4  10      330.72      350.93     10.56 o 
   4  -4  10       93.30       84.45      8.23 o 
   5  -4  10     1182.27     1250.76     30.25 o 
   6  -4  10        1.40        5.91      3.98 o 
   7  -4  10       80.69       97.45     12.60 o 
   8  -4  10        5.74        3.41     10.45 o 
  -8  -3  10        5.19       14.66     16.04 o 
  -7  -3  10        0.43        3.18      9.74 o 
  -6  -3  10      190.78      203.76     15.15 o 
  -5  -3  10      384.71      399.39     15.15 o 
  -4  -3  10      136.85      127.58      7.62 o 
  -3  -3  10     1195.63     1190.38     20.28 o 
  -2  -3  10     1123.17     1142.59     16.15 o 
  -1  -3  10        0.96        0.11      2.08 o 
   0  -3  10      498.23      468.83     12.38 o 
   1  -3  10      198.16      217.97     10.08 o 
   2  -3  10       41.31       43.18      5.13 o 
   3  -3  10      176.92      243.80      8.62 o 
   4  -3  10     1697.34     1656.26     35.70 o 
   5  -3  10     1067.30     1074.92     20.16 o 
   6  -3  10        8.36        6.06      3.95 o 
   7  -3  10       38.50       40.63      6.43 o 
   8  -3  10        7.87        6.07     10.20 o 
  -8  -2  10       49.84       43.07     12.38 o 
  -7  -2  10       65.38       57.83     14.28 o 
  -6  -2  10       56.79       51.07      9.02 o 
  -5  -2  10      595.64      577.13     17.54 o 
  -4  -2  10      237.43      240.55      9.86 o 
  -3  -2  10      271.36      240.30      9.56 o 
  -2  -2  10       33.93       23.56      3.53 o 
  -1  -2  10        0.31        3.12      2.02 o 
   0  -2  10     2270.41     2296.07     26.19 o 
   1  -2  10       37.44       36.15      5.30 o 
   2  -2  10       41.19       43.99      3.41 o 
   3  -2  10      123.69      102.03      5.55 o 
   4  -2  10      357.26      299.15     14.98 o 
   5  -2  10        1.95        3.32      3.65 o 
   6  -2  10      196.37      225.33     10.42 o 
   7  -2  10       52.40       42.96      7.35 o 
   8  -2  10      162.85      199.84     16.44 o 
  -8  -1  10      128.98      152.92     19.33 o 
  -7  -1  10       88.88       52.94     13.24 o 
  -6  -1  10        0.39        7.06      6.22 o 
  -5  -1  10      279.21      282.95     12.86 o 
  -4  -1  10     1090.17     1107.98     19.54 o 
  -3  -1  10      924.22      826.58     20.98 o 
  -2  -1  10      303.45      310.08      8.24 o 
  -1  -1  10     5718.47     5797.64     61.31 o 
   0  -1  10       33.12       36.24      4.04 o 
   1  -1  10        7.71        1.33      5.83 o 
   2  -1  10      487.45      483.61     10.68 o 
   3  -1  10      143.14      160.70      4.83 o 
   4  -1  10        2.15        1.84      2.41 o 
   5  -1  10       31.76       20.60      4.23 o 
   6  -1  10      346.88      302.66     16.66 o 
   7  -1  10      117.39      130.04     11.17 o 
   8  -1  10      152.65      199.76     18.06 o 
   9  -1  10       53.73       84.62     14.88 o 
  -8   0  10       10.05       14.03     10.22 o 
  -7   0  10       89.12       79.99     14.04 o 
  -6   0  10      103.08      125.79     17.86 o 
  -5   0  10        0.47        0.20      4.23 o 
  -4   0  10      549.29      514.51     13.28 o 
  -3   0  10      248.17      226.62      8.42 o 
  -2   0  10       61.97       44.94      4.73 o 
  -1   0  10        9.89        3.59      2.81 o 
   0   0  10      755.79      829.42     13.63 o 
   1   0  10        5.24        6.44      3.70 o 
   2   0  10        4.11        5.95      1.87 o 
   3   0  10      374.65      342.26      7.30 o 
   4   0  10      127.98      135.64      7.19 o 
   5   0  10      171.18      168.81     11.19 o 
   6   0  10       32.88       28.74      6.38 o 
   7   0  10      129.52      127.10     11.04 o 
   8   0  10       11.36       32.43     13.90 o 
   9   0  10      178.76      217.54     38.88 o 
  -8   1  10       14.13       37.77     15.37 o 
  -7   1  10        2.79        2.75      8.31 o 
  -6   1  10      246.76      237.36     18.96 o 
  -5   1  10       37.66       25.05      5.55 o 
  -4   1  10      130.93      130.93      8.85 o 
  -3   1  10      381.10      379.48     10.03 o 
  -2   1  10      248.05      265.45      8.92 o 
  -1   1  10      905.34      895.35     15.01 o 
   0   1  10     2259.34     2266.32     26.08 o 
   1   1  10     1211.32     1205.63     21.73 o 
   2   1  10       69.07       92.11      5.71 o 
   3   1  10      482.06      425.87      9.78 o 
   4   1  10       67.64       68.40      7.11 o 
   5   1  10      268.58      281.41     12.34 o 
   6   1  10       37.87       36.30      6.38 o 
   7   1  10       13.52        9.87      5.33 o 
   8   1  10       53.57       60.34     16.47 o 
   9   1  10      144.66      187.17     28.18 o 
  -8   2  10        6.01       31.27     13.00 o 
  -7   2  10        9.09       -5.72     13.80 o 
  -6   2  10      122.58      106.68     15.12 o 
  -5   2  10      121.85      113.11      9.37 o 
  -4   2  10      112.30      125.34      8.28 o 
  -3   2  10      130.59      129.88      7.17 o 
  -2   2  10        0.46       -3.18      3.18 o 
  -1   2  10      316.46      300.91      8.67 o 
   0   2  10       55.20       36.89      5.10 o 
   1   2  10       36.41       28.95      4.29 o 
   2   2  10     2711.05     2609.50     36.83 o 
   3   2  10       12.50       12.41      3.04 o 
   4   2  10      874.54      826.86     14.00 o 
   5   2  10        0.12       -2.72      2.99 o 
   6   2  10      116.42       92.41     10.85 o 
   7   2  10       28.66       24.47      7.50 o 
   8   2  10        3.40       -2.88      8.69 o 
   9   2  10        0.41       13.35     12.56 o 
  -7   3  10       16.88       -3.17     13.55 o 
  -6   3  10       25.00       28.71     16.20 o 
  -5   3  10       10.75       10.03      4.57 o 
  -4   3  10        0.27        4.73      3.90 o 
  -3   3  10        0.58       -0.02      4.25 o 
  -2   3  10      589.02      574.94     14.84 o 
  -1   3  10      155.94      182.04      9.68 o 
   0   3  10     1944.42     1895.52     22.10 o 
   1   3  10      685.06      631.00     13.75 o 
   2   3  10      281.05      280.73      8.44 o 
   3   3  10      347.01      359.37     10.80 o 
   4   3  10     2318.62     2273.77     31.15 o 
   5   3  10       45.89       54.34      6.91 o 
   6   3  10       27.04       12.35      5.68 o 
   7   3  10        0.11       -0.45      4.88 o 
   8   3  10        0.58        3.02      9.54 o 
   9   3  10       14.31       14.65     11.87 o 
  -8   4  10       17.44       39.72     13.59 o 
  -7   4  10        1.25       15.70     15.38 o 
  -6   4  10        6.20       29.25     15.92 o 
  -5   4  10        0.23       -1.38      7.69 o 
  -4   4  10      460.48      440.13     13.97 o 
  -3   4  10        1.61        3.19      3.80 o 
  -2   4  10      574.00      604.67     13.18 o 
  -1   4  10      125.31      106.89      7.51 o 
   0   4  10      866.07      817.81     20.01 o 
   1   4  10      271.00      244.36      8.36 o 
   2   4  10      165.21      206.06      7.40 o 
   3   4  10        0.02       -2.09      2.76 o 
   4   4  10       61.38       60.71      7.13 o 
   5   4  10       71.97       82.18      7.82 o 
   6   4  10       18.50       13.74      5.88 o 
   7   4  10        0.29       -0.07      4.93 o 
   8   4  10        2.29       -3.79      7.34 o 
   9   4  10        1.20       11.17     11.46 o 
  -7   5  10       19.19       31.66     16.34 o 
  -6   5  10       48.87       45.33     17.70 o 
  -5   5  10      247.47      208.21     16.79 o 
  -4   5  10       34.13       28.85      7.40 o 
  -3   5  10       33.58       30.54      4.57 o 
  -2   5  10      274.34      274.63      9.04 o 
  -1   5  10     2217.44     2175.40     24.96 o 
   0   5  10      144.99      141.41      9.29 o 
   1   5  10       48.22       40.67      4.79 o 
   2   5  10      802.12      726.47     16.05 o 
   3   5  10      119.01      143.83      9.59 o 
   4   5  10     1423.07     1364.55     27.39 o 
   5   5  10      822.29      825.32     39.02 o 
   6   5  10        2.74        4.32      4.17 o 
   7   5  10        7.75       -1.91      5.16 o 
   8   5  10       74.03       59.33     17.27 o 
   9   5  10      192.63      198.43     29.78 o 
  -7   6  10       23.01       -0.40     13.86 o 
  -6   6  10       15.74       15.94      9.13 o 
  -5   6  10       65.10       85.33     11.39 o 
  -4   6  10        4.19        5.58      5.75 o 
  -3   6  10        6.74       11.64      4.59 o 
  -2   6  10       18.63       18.99      4.98 o 
  -1   6  10      748.71      805.80     16.17 o 
   0   6  10      116.35      103.66      7.50 o 
   1   6  10        0.98       -1.14      2.99 o 
   2   6  10      222.80      234.48     15.82 o 
   3   6  10      227.73      228.52     12.24 o 
   4   6  10        8.33       19.59      9.40 o 
   5   6  10        0.50        4.30      4.22 o 
   6   6  10        6.51       11.27      5.20 o 
   7   6  10        1.81        5.29      9.43 o 
   8   6  10       49.72       43.91     15.81 o 
   9   6  10       17.27       32.34     14.45 o 
  -7   7  10        1.39       19.61      9.87 o 
  -6   7  10        5.40        3.49      8.80 o 
  -5   7  10        2.89        0.21      8.12 o 
  -4   7  10        0.70        0.19      5.80 o 
  -3   7  10        0.78        0.60      4.46 o 
  -2   7  10       25.14       23.62      5.04 o 
  -1   7  10       30.55       32.35      4.81 o 
   0   7  10      208.68      236.08     10.09 o 
   1   7  10       78.72       71.73      6.64 o 
   2   7  10       23.06        6.19      4.36 o 
   3   7  10      397.64      388.11     13.21 o 
   4   7  10      764.73      712.87     37.07 o 
   5   7  10     1650.89     1563.50     32.03 o 
   6   7  10      403.15      387.77     15.85 o 
   7   7  10       11.71        4.03     10.53 o 
   8   7  10       71.50       67.56     18.44 o 
  -6   8  10      390.86      417.33     25.24 o 
  -5   8  10       19.69       10.06      9.28 o 
  -4   8  10       27.53       20.33     10.36 o 
  -3   8  10       23.31       23.10      7.65 o 
  -2   8  10        1.71       -2.23      4.23 o 
  -1   8  10       61.17       45.40     11.47 o 
   0   8  10        0.89        1.88      4.64 o 
   1   8  10       20.45       32.49      5.09 o 
   2   8  10       12.82       11.60      3.96 o 
   3   8  10       30.68       50.32      6.82 o 
   4   8  10       35.17       48.17     11.11 o 
   5   8  10       95.88       86.00      9.36 o 
   6   8  10       10.93        7.57      5.29 o 
   7   8  10        9.14        6.24      8.26 o 
   8   8  10       19.40       17.33     13.40 o 
  -6   9  10        2.17       11.69     14.84 o 
  -5   9  10       52.60       65.12     13.44 o 
  -4   9  10       71.89       73.15     10.86 o 
  -3   9  10       41.43       41.16      8.80 o 
  -2   9  10      305.98      289.06     15.25 o 
  -1   9  10       10.34       10.10      6.70 o 
   0   9  10        4.84        7.23      6.40 o 
   1   9  10        7.10       -2.71      3.80 o 
   2   9  10       28.76       20.04      4.67 o 
   3   9  10       37.49       63.04      7.77 o 
   4   9  10      364.68      368.94     20.32 o 
   5   9  10      213.97      214.65     15.61 o 
   6   9  10      225.32      218.49     22.77 o 
   7   9  10      202.50      196.88     19.65 o 
   8   9  10       23.20       35.65     10.24 o 
  -5  10  10      328.65      313.39     31.25 o 
  -4  10  10      273.70      262.65     18.87 o 
  -3  10  10        1.53       -2.14     14.34 o 
  -2  10  10       38.91       37.09     17.60 o 
  -1  10  10      193.30       82.77     12.90 o 
   0  10  10      307.85      322.35     17.64 o 
   1  10  10        5.24        6.56      6.62 o 
   2  10  10       18.88       12.62      4.49 o 
   3  10  10        5.51        6.59      6.64 o 
   4  10  10      316.64      306.48     19.69 o 
   5  10  10        5.02        2.69      7.05 o 
   6  10  10       49.92       46.53      8.78 o 
   7  10  10       36.05       27.91     10.53 o 
  -4  11  10      111.76       83.25     20.76 o 
  -3  11  10      273.18      259.15     30.39 o 
  -2  11  10       75.84       73.96     10.73 o 
  -1  11  10       51.05       64.71     18.03 o 
   0  11  10      124.44      121.09     13.37 o 
   1  11  10        0.29        3.95      6.87 o 
   2  11  10      126.48      138.90     12.01 o 
   3  11  10       56.02       80.81      8.86 o 
   4  11  10        9.21       17.28     10.33 o 
   5  11  10      130.59      101.96     15.84 o 
   6  11  10        0.01        5.59      8.64 o 
  -4  12  10      226.64      313.61     31.67 o 
  -3  12  10       78.67       77.26     21.98 o 
  -2  12  10        1.42        3.13      8.02 o 
  -1  12  10      228.47      256.32     17.17 o 
   0  12  10       82.26      142.85     14.76 o 
   1  12  10        4.61        4.08      8.57 o 
   2  12  10       69.61       71.95     20.09 o 
   3  12  10      205.26      204.78     20.29 o 
   4  12  10        9.57       20.20      7.17 o 
   5  12  10      210.88      228.47     23.44 o 
   6  12  10        0.02        4.96      9.15 o 
  -3  13  10       40.01       32.85     18.79 o 
  -2  13  10       55.18       54.69     22.08 o 
  -1  13  10        2.04        7.95      9.18 o 
   0  13  10      143.46      130.83     50.72 o 
   1  13  10        2.05       -5.56     23.53 o 
   2  13  10      110.34      120.44     12.74 o 
   3  13  10        9.92       19.36     15.01 o 
   4  13  10        0.53       -6.61      9.51 o 
   5  13  10        6.93        8.18     16.71 o 
  -2  14  10       61.01       58.58     23.62 o 
  -1  14  10        4.84        4.60     13.77 o 
   0  14  10      215.18      217.26     24.19 o 
   1  14  10       29.56       46.56     10.88 o 
   2  14  10       13.47       21.70      9.05 o 
   3  14  10        4.56       17.82     10.82 o 
  -1 -13  11        1.46        0.55      9.96 o 
   0 -13  11       33.86       35.76     11.75 o 
   1 -13  11      133.96      140.27     25.33 o 
   2 -13  11       10.32        6.14     13.79 o 
  -3 -12  11      150.02      151.05     12.73 o 
  -2 -12  11       75.44       28.65     18.10 o 
  -1 -12  11        3.82       10.23     17.81 o 
   0 -12  11       12.16        3.60      8.71 o 
   1 -12  11      959.93      969.78     50.37 o 
   2 -12  11       16.29       22.11     13.16 o 
   3 -12  11      165.82      133.15     25.41 o 
   4 -12  11        5.43       14.05     12.78 o 
  -4 -11  11       88.26       97.70     11.29 o 
  -3 -11  11       28.77       24.40      7.36 o 
  -2 -11  11      227.27      203.04     13.55 o 
  -1 -11  11        6.75        1.55     10.50 o 
   0 -11  11       31.30       50.71     12.97 o 
   1 -11  11        3.08        4.92      9.82 o 
   2 -11  11        2.27       -6.67      8.44 o 
   3 -11  11        1.47       17.75     12.04 o 
   4 -11  11       18.05        6.99     12.40 o 
   5 -11  11       61.93       52.00     17.91 o 
  -5 -10  11       44.89       55.82     13.89 o 
  -4 -10  11      118.38      112.21     11.95 o 
  -3 -10  11        4.23        6.84      6.56 o 
  -2 -10  11      309.46      333.13     26.57 o 
  -1 -10  11        0.07        3.12      7.88 o 
   0 -10  11       14.64       11.82      8.03 o 
   1 -10  11      136.01      155.10     23.65 o 
   2 -10  11      239.33      233.36     28.79 o 
   3 -10  11        0.68       14.83     10.56 o 
   4 -10  11        1.38        4.72      9.89 o 
   5 -10  11       30.19       40.39     16.26 o 
   6 -10  11        3.96        9.13     12.93 o 
  -5  -9  11        0.73       12.74      7.72 o 
  -4  -9  11      238.78      258.75     14.95 o 
  -3  -9  11      140.26      159.18     15.83 o 
  -2  -9  11      125.76      135.65     11.74 o 
  -1  -9  11        1.14        8.68      7.88 o 
   0  -9  11      196.07      184.96     24.45 o 
   1  -9  11       30.85       57.77     19.10 o 
   2  -9  11        3.02        3.61      8.59 o 
   3  -9  11       16.60       12.13      9.34 o 
   4  -9  11       16.50       16.81     10.94 o 
   5  -9  11       33.96       28.10     12.77 o 
   6  -9  11       25.11       18.78     12.85 o 
   7  -9  11       44.16       36.68     16.37 o 
  -6  -8  11        1.89        7.21     11.09 o 
  -5  -8  11       14.43       17.64      9.35 o 
  -4  -8  11      110.84      106.61     14.27 o 
  -3  -8  11        7.53        9.45      5.92 o 
  -2  -8  11      142.08      141.49     11.96 o 
  -1  -8  11       42.61       41.18      6.64 o 
   0  -8  11        2.00        2.39      7.24 o 
   1  -8  11        1.66        7.52     10.77 o 
   2  -8  11       16.31       30.73      8.03 o 
   3  -8  11      538.89      562.79     22.88 o 
   4  -8  11       28.34       21.61      8.40 o 
   5  -8  11       13.44        9.61     10.15 o 
   7  -8  11        0.35       -4.00     11.83 o 
  -6  -7  11        7.94        4.49      8.98 o 
  -5  -7  11       56.68       61.95      8.59 o 
  -4  -7  11       43.18       43.51      8.18 o 
  -3  -7  11      151.05      154.27     12.02 o 
  -2  -7  11        0.01        2.28      5.44 o 
  -1  -7  11       24.35       24.64      5.91 o 
   0  -7  11        5.39        4.43      4.49 o 
   1  -7  11        4.86        1.99      4.20 o 
   2  -7  11      255.18      256.51     16.00 o 
   3  -7  11       11.24       18.56      5.19 o 
   4  -7  11       82.76       78.20     10.97 o 
   5  -7  11       23.74       17.54     19.81 o 
   6  -7  11       42.29       31.89      9.40 o 
   7  -7  11       35.42       31.52     14.86 o 
   8  -7  11       44.97       36.94     16.67 o 
  -7  -6  11       40.43       32.16     10.09 o 
  -6  -6  11        8.02       10.71      8.24 o 
  -5  -6  11       35.48       46.41      7.99 o 
  -4  -6  11       40.36       39.56      7.05 o 
  -3  -6  11      150.24      176.28     11.94 o 
  -2  -6  11        1.58        1.59      4.64 o 
  -1  -6  11      326.12      315.08     14.61 o 
   0  -6  11      297.92      280.48     12.98 o 
   1  -6  11        2.35        2.70      7.01 o 
   2  -6  11      455.05      417.51     14.45 o 
   3  -6  11       54.49       73.85      9.15 o 
   4  -6  11     1037.66     1153.41     25.42 o 
   5  -6  11        3.81        1.94      6.14 o 
   6  -6  11      210.00      243.12     17.64 o 
   7  -6  11       76.96       84.15     13.03 o 
  -7  -5  11       96.98       85.14     12.69 o 
  -6  -5  11        0.05       -7.30     10.86 o 
  -5  -5  11       87.75       60.31      9.34 o 
  -4  -5  11       99.06       93.59      9.28 o 
  -3  -5  11       23.39       27.98      5.90 o 
  -2  -5  11      874.41      807.46     28.66 o 
  -1  -5  11       21.65       19.13      4.46 o 
   0  -5  11       90.94      114.55     16.55 o 
   1  -5  11       30.27       29.80     12.29 o 
   2  -5  11       64.21       93.11      8.45 o 
   3  -5  11      534.19      535.35     16.29 o 
   4  -5  11        4.74       -3.24      5.00 o 
   5  -5  11      226.51      247.90     12.28 o 
   6  -5  11       31.58       22.29      8.51 o 
   7  -5  11        7.68        4.21      7.13 o 
   8  -5  11        0.00        3.02     10.85 o 
  -7  -4  11       40.61       54.09     15.77 o 
  -6  -4  11        1.60       -1.01      6.54 o 
  -5  -4  11        1.32        5.69      4.96 o 
  -4  -4  11       74.04       65.99      7.97 o 
  -3  -4  11      184.84      187.67     11.31 o 
  -2  -4  11        0.95        3.81      3.29 o 
  -1  -4  11      778.68      809.20     16.57 o 
   0  -4  11        0.96       -1.45      3.93 o 
   1  -4  11      168.77      183.83     11.01 o 
   2  -4  11       20.22       19.26      4.53 o 
   3  -4  11       97.68      115.52      9.14 o 
   4  -4  11      297.41      330.72     13.84 o 
   5  -4  11        0.13        3.00      4.45 o 
   6  -4  11       27.11       24.90      5.20 o 
   7  -4  11       73.10       91.42     18.01 o 
   8  -4  11      443.55      514.24     34.93 o 
  -7  -3  11      206.10      190.99     29.40 o 
  -6  -3  11      107.83      105.65     12.72 o 
  -5  -3  11       92.89       99.21      8.68 o 
  -4  -3  11      288.72      257.41      9.71 o 
  -3  -3  11       69.64       78.47      6.75 o 
  -2  -3  11      320.51      298.83      8.52 o 
  -1  -3  11     1560.10     1490.06     20.42 o 
   0  -3  11      889.31      890.39     23.53 o 
   1  -3  11       19.14        8.94      4.77 o 
   2  -3  11      164.63      147.21      8.24 o 
   3  -3  11      542.23      478.64     16.82 o 
   4  -3  11        0.82       10.55      5.89 o 
   5  -3  11      117.96      136.22      8.91 o 
   6  -3  11      109.43      103.93      8.50 o 
   7  -3  11      114.22      122.21     11.21 o 
   8  -3  11        0.00       -0.94     11.64 o 
  -7  -2  11       34.73       56.42     14.00 o 
  -6  -2  11       38.00       45.67      9.08 o 
  -5  -2  11        0.21        9.44      5.11 o 
  -4  -2  11       96.80      108.05      8.09 o 
  -3  -2  11       15.23       13.20      4.82 o 
  -2  -2  11     1160.04     1121.30     16.36 o 
  -1  -2  11       25.97       32.46      3.82 o 
   0  -2  11      386.20      367.06     10.21 o 
   1  -2  11        0.01        6.90      6.62 o 
   2  -2  11      119.95      130.90     11.72 o 
   3  -2  11      196.12      159.98      7.79 o 
   4  -2  11       62.86       52.38      7.70 o 
   5  -2  11       45.40       52.36      5.95 o 
   6  -2  11       28.39       27.11      6.17 o 
   7  -2  11        2.57        2.10      5.21 o 
   8  -2  11      170.92      185.85     14.15 o 
  -7  -1  11        1.60        8.77      9.50 o 
  -6  -1  11      359.57      334.77     23.27 o 
  -5  -1  11      304.82      272.39     13.16 o 
  -4  -1  11      133.88      144.18      8.75 o 
  -3  -1  11      274.82      310.52      9.84 o 
  -2  -1  11      680.51      663.42     12.29 o 
  -1  -1  11     1039.74     1035.98     22.40 o 
   0  -1  11      211.09      253.22      8.88 o 
   1  -1  11        0.26        1.07      8.08 o 
   2  -1  11      100.07      116.50      6.89 o 
   3  -1  11      812.79      747.51     16.21 o 
   4  -1  11      173.91      162.43     10.83 o 
   5  -1  11       17.79       10.79      5.09 o 
   6  -1  11        2.08        1.67      4.67 o 
   7  -1  11       32.68       21.78      6.29 o 
   8  -1  11        4.39       -0.63      6.08 o 
   9  -1  11        5.97        7.60      8.44 o 
  -8   0  11       41.72       39.73     18.51 o 
  -7   0  11       99.11      113.48     17.12 o 
  -6   0  11      103.04      101.08     11.46 o 
  -5   0  11        8.57        7.64      4.88 o 
  -4   0  11       88.38       86.23      7.55 o 
  -3   0  11       27.79       26.29      5.04 o 
  -2   0  11       11.49       13.16      4.06 o 
  -1   0  11       65.79       75.99      6.77 o 
   0   0  11       25.39       27.26      4.13 o 
   1   0  11        3.31        3.34      3.83 o 
   2   0  11      198.17      181.48      6.98 o 
   3   0  11      185.91      182.74      7.27 o 
   4   0  11      526.59      505.48     15.76 o 
   5   0  11       95.08      110.23     16.11 o 
   6   0  11       57.13       66.07     11.22 o 
   7   0  11       73.06       88.45      9.75 o 
   8   0  11       83.43      101.19     10.96 o 
   9   0  11      153.88      179.05     32.71 o 
  -7   1  11       23.82       12.87     10.65 o 
  -6   1  11       10.63       10.20      6.61 o 
  -5   1  11      268.41      271.71     15.64 o 
  -4   1  11      138.01      154.38      9.95 o 
  -3   1  11        4.22        6.60      3.13 o 
  -2   1  11     1956.70     2015.75     23.86 o 
  -1   1  11      559.78      584.57     12.66 o 
   0   1  11      372.92      403.45     10.44 o 
   1   1  11        0.08        6.50      3.45 o 
   2   1  11        1.22        6.74      3.24 o 
   3   1  11      143.67      136.76      9.72 o 
   4   1  11     3028.94     2955.24     40.58 o 
   5   1  11       12.91       12.66      4.59 o 
   6   1  11      410.18      411.91     19.29 o 
   7   1  11       29.93       20.48      9.21 o 
   8   1  11        8.85       12.97      8.50 o 
   9   1  11        0.04        1.29      7.68 o 
  -7   2  11        2.45       24.65     16.90 o 
  -6   2  11        3.65       -1.38      7.09 o 
  -5   2  11       92.67       86.40     15.72 o 
  -4   2  11        4.29        7.65      3.79 o 
  -3   2  11       16.15       12.26      4.63 o 
  -2   2  11      324.27      302.63     10.13 o 
  -1   2  11       81.52       72.99      5.59 o 
   0   2  11       54.43       46.89      4.98 o 
   1   2  11       25.47       28.19      4.87 o 
   2   2  11      457.35      440.37     10.59 o 
   3   2  11       11.51        7.36      3.18 o 
   4   2  11      166.92      170.21      7.93 o 
   5   2  11       74.48       77.01      8.04 o 
   6   2  11      247.97      254.79     19.08 o 
   7   2  11      140.48      126.82     11.64 o 
   8   2  11       72.66       77.50     13.33 o 
   9   2  11      102.30      100.07     28.42 o 
  -7   3  11        1.00       -6.21     13.85 o 
  -6   3  11       11.83       15.42     17.57 o 
  -5   3  11       36.13       45.59      7.74 o 
  -4   3  11       26.71       27.40      5.49 o 
  -3   3  11      724.67      734.45     14.50 o 
  -2   3  11       25.07       30.20      4.96 o 
  -1   3  11     2004.36     1989.05     25.74 o 
   0   3  11     2124.61     2170.46     24.55 o 
   1   3  11      515.29      545.44     13.49 o 
   2   3  11      878.92      882.56     15.37 o 
   3   3  11     1980.02     1931.14     28.21 o 
   4   3  11     1139.73     1104.13     20.38 o 
   5   3  11     1161.30     1058.11     19.38 o 
   6   3  11       34.75       27.74      6.31 o 
   7   3  11       57.06       33.71      8.76 o 
   8   3  11       37.06       36.16     14.38 o 
   9   3  11        4.82        0.88     10.03 o 
  -7   4  11        0.10        7.45     14.46 o 
  -6   4  11      237.93      264.88     35.28 o 
  -5   4  11       17.05       19.82      8.25 o 
  -4   4  11       63.95       66.13      6.76 o 
  -3   4  11       46.08       56.40      6.70 o 
  -2   4  11        1.14        0.90      4.89 o 
  -1   4  11        5.33        6.93      4.60 o 
   0   4  11       23.90       28.15      5.17 o 
   1   4  11      287.35      313.65      9.36 o 
   2   4  11       13.86        9.07      3.37 o 
   3   4  11      197.40      211.12      9.63 o 
   4   4  11        1.08        0.18      3.21 o 
   5   4  11      297.99      275.76     10.86 o 
   6   4  11       24.20       19.55      7.35 o 
   7   4  11        3.98        2.11      6.20 o 
   8   4  11       45.31       51.25     15.96 o 
   9   4  11      254.22      247.50     32.65 o 
  -7   5  11        0.51       -1.40     13.26 o 
  -6   5  11      106.83       72.34     22.07 o 
  -5   5  11        2.37        6.69      9.62 o 
  -4   5  11       37.85       14.69      6.63 o 
  -3   5  11      113.76      130.98      7.90 o 
  -2   5  11       29.02       27.23      4.30 o 
  -1   5  11      296.58      318.69     11.23 o 
   0   5  11     1010.65      995.76     17.90 o 
   1   5  11      692.72      655.97     17.35 o 
   2   5  11      490.92      495.85     12.52 o 
   3   5  11     1075.55     1020.85     20.14 o 
   4   5  11     1588.93     1536.31     26.01 o 
   5   5  11       16.10        3.50      4.43 o 
   6   5  11      416.75      377.67     14.05 o 
   7   5  11       78.28       91.01     19.83 o 
   8   5  11       20.09        2.32     10.26 o 
   9   5  11      250.25      242.24     31.53 o 
  -7   6  11        1.35       -6.31     12.74 o 
  -6   6  11       19.09       36.01     20.50 o 
  -5   6  11      570.07      607.47     21.56 o 
  -4   6  11       41.42       37.77      8.82 o 
  -3   6  11       45.14       50.86      6.63 o 
  -2   6  11      225.86      185.10     15.75 o 
  -1   6  11       13.05       13.22      6.92 o 
   0   6  11       26.88       25.78      6.68 o 
   1   6  11       48.81       46.29      5.42 o 
   2   6  11      563.07      528.40     14.69 o 
   3   6  11      356.17      374.71     12.83 o 
   4   6  11       20.60       33.02      5.51 o 
   5   6  11       25.01       15.77      5.20 o 
   6   6  11        6.20       -0.14      4.42 o 
   7   6  11      154.98      159.17     20.66 o 
   8   6  11        3.85        5.88     10.30 o 
  -6   7  11       80.31       74.19     30.36 o 
  -5   7  11      108.51      104.01     12.90 o 
  -4   7  11      133.26      134.25     12.47 o 
  -3   7  11        3.58        5.15      4.91 o 
  -2   7  11       98.77      100.88     16.29 o 
  -1   7  11       17.69       32.16      5.16 o 
   0   7  11        0.05        6.77      4.78 o 
   1   7  11       24.35       33.68      5.06 o 
   2   7  11       27.20       23.75      5.36 o 
   3   7  11       35.33       39.39      7.52 o 
   4   7  11     1472.08     1492.63     26.99 o 
   5   7  11      368.19      388.38     15.84 o 
   6   7  11       14.55        7.68      5.17 o 
   7   7  11      246.53      243.69     21.99 o 
   8   7  11      345.45      385.30     33.40 o 
  -6   8  11        8.46       20.68     12.90 o 
  -5   8  11       14.28        9.83      7.49 o 
  -4   8  11      167.82      134.75     12.85 o 
  -3   8  11       36.04       43.19      7.92 o 
  -2   8  11       55.83       65.46      9.24 o 
  -1   8  11      173.44      174.71     13.98 o 
   0   8  11        5.35        6.50      4.84 o 
   1   8  11       45.45       41.39      5.52 o 
   2   8  11      369.38      339.53     12.89 o 
   3   8  11      628.21      625.84     17.29 o 
   4   8  11      188.86      213.35     12.81 o 
   5   8  11       28.87       38.72     10.26 o 
   6   8  11       47.32       46.74      8.16 o 
   7   8  11       82.90      102.22     13.72 o 
   8   8  11       34.06       22.37     15.05 o 
  -6   9  11       18.03       11.74     10.91 o 
  -5   9  11       59.47       69.00     10.86 o 
  -4   9  11       61.10       73.99     14.87 o 
  -3   9  11        0.40        1.23      9.41 o 
  -2   9  11       90.37       96.72     10.72 o 
  -1   9  11      256.49      288.94     14.71 o 
   0   9  11        9.03       16.78      7.10 o 
   1   9  11      290.64      276.04     10.58 o 
   2   9  11        0.18       -1.89      4.29 o 
   3   9  11      547.06      564.81     16.51 o 
   4   9  11      140.97      130.68     12.46 o 
   5   9  11      323.29      293.50     15.77 o 
   6   9  11      100.63      108.80     11.91 o 
   7   9  11       11.60       11.01      8.90 o 
  -5  10  11       42.53       49.08     18.00 o 
  -4  10  11      273.33      242.23     29.32 o 
  -3  10  11        7.82       11.52     19.41 o 
  -2  10  11       69.99       72.18     15.09 o 
  -1  10  11       21.21       18.67      8.17 o 
   0  10  11       51.54       41.79      9.87 o 
   1  10  11       12.92        7.27      8.24 o 
   2  10  11        1.92        4.81      4.05 o 
   3  10  11        9.69       12.80      5.70 o 
   4  10  11       52.42       48.34      9.31 o 
   5  10  11        1.10        3.42      5.75 o 
   6  10  11       53.81       51.00      9.54 o 
   7  10  11        6.17       -2.13     11.73 o 
  -4  11  11        0.40      -14.61     14.61 o 
  -3  11  11        9.88       34.99     18.55 o 
  -2  11  11       59.05       69.24     16.51 o 
  -1  11  11      233.31      262.22     24.06 o 
   0  11  11      204.27      219.47     16.17 o 
   1  11  11       51.58       50.76     14.56 o 
   2  11  11        0.36        5.01      6.76 o 
   3  11  11        2.09       15.80     11.49 o 
   4  11  11      190.85      170.38     14.91 o 
   5  11  11        1.71       11.97      7.73 o 
   6  11  11        4.09       -1.71      6.23 o 
  -4  12  11        2.90       24.07     19.52 o 
  -3  12  11       51.63       64.94     21.26 o 
  -2  12  11      254.70      276.94     17.01 o 
  -1  12  11       68.20       87.63     12.14 o 
   0  12  11       57.69       49.21     16.36 o 
   1  12  11      215.56      222.25     16.69 o 
   2  12  11       40.13       40.77     13.52 o 
   3  12  11        0.30       10.81     10.97 o 
   4  12  11       18.13       27.20     15.32 o 
   5  12  11       20.40       16.07     10.54 o 
  -3  13  11        0.95        6.93     17.80 o 
  -2  13  11       28.52       36.01     19.06 o 
  -1  13  11      261.45      266.72     17.31 o 
   0  13  11       63.15       30.88     11.03 o 
   1  13  11      151.64      181.42     29.24 o 
   2  13  11       21.14        9.44      7.43 o 
   3  13  11        0.02       13.98     18.11 o 
   4  13  11       48.64       61.87     24.58 o 
  -1  14  11      143.76      179.87     16.70 o 
   0  14  11       37.85       25.91     24.35 o 
   1  14  11       99.01      115.62     14.04 o 
   2  14  11       91.02       95.45     20.44 o 
   3  14  11       38.78       36.23     14.01 o 
  -2 -12  12       21.09       16.55     10.01 o 
  -1 -12  12      299.43      289.45     34.96 o 
   0 -12  12       28.11       20.29     10.04 o 
   1 -12  12       91.46       95.81     21.34 o 
   2 -12  12      361.10      378.33     33.67 o 
   3 -12  12       62.08       47.32     16.67 o 
  -3 -11  12        0.00       13.76      6.93 o 
  -2 -11  12       54.18       69.86     14.29 o 
  -1 -11  12        8.96        7.02     10.63 o 
   0 -11  12       17.19        8.50      9.56 o 
   1 -11  12      154.49      184.96     26.73 o 
   2 -11  12        2.22       -4.59      9.10 o 
   3 -11  12        1.68       -5.97      8.70 o 
   4 -11  12       32.66       18.64     12.28 o 
   5 -11  12       34.58       19.26     14.18 o 
  -4 -10  12       43.84       45.83     10.43 o 
  -3 -10  12      339.22      337.62     26.03 o 
  -2 -10  12       65.87       58.08      9.23 o 
  -1 -10  12        0.11       16.25      9.35 o 
   0 -10  12      940.54      959.34     46.75 o 
   1 -10  12        1.14        2.66      9.33 o 
   2 -10  12       38.18       28.84     13.59 o 
   3 -10  12       24.54       26.94     13.19 o 
   4 -10  12      143.68      142.14     23.65 o 
   5 -10  12       74.13      106.73     23.13 o 
   6 -10  12       14.76       11.71     14.55 o 
  -5  -9  12       16.18       24.98      7.26 o 
  -4  -9  12       15.11       30.28      8.14 o 
  -3  -9  12       49.87       55.58      8.91 o 
  -2  -9  12        0.19       -7.01      7.01 o 
  -1  -9  12       70.76       67.09     12.21 o 
   0  -9  12       14.15       22.63      8.21 o 
   1  -9  12       64.27       96.50     16.21 o 
   2  -9  12        0.04       -4.19      7.26 o 
   3  -9  12        9.56        7.25      8.76 o 
   4  -9  12       14.03        5.23      9.76 o 
   5  -9  12       30.57        6.33     11.40 o 
   6  -9  12       77.81       54.15     17.29 o 
  -5  -8  12      132.71      135.68     12.74 o 
  -4  -8  12       30.55       36.64      7.97 o 
  -3  -8  12       10.34        7.75      5.94 o 
  -2  -8  12       36.15       45.05      8.19 o 
  -1  -8  12       69.15       80.12     12.90 o 
   0  -8  12       57.88       82.02     12.11 o 
   1  -8  12       87.79      118.87     11.60 o 
   2  -8  12        4.04       11.96     11.72 o 
   3  -8  12        0.27        1.32      5.35 o 
   4  -8  12       24.90       34.38      9.72 o 
   5  -8  12      330.95      335.59     35.81 o 
   6  -8  12      239.71      271.52     32.35 o 
   7  -8  12       31.40       11.96     13.89 o 
  -6  -7  12        0.42        5.24      8.09 o 
  -5  -7  12      194.45      228.50     12.52 o 
  -4  -7  12       27.14       45.48      8.51 o 
  -3  -7  12      311.19      325.54     15.11 o 
  -2  -7  12       19.19       13.10      7.29 o 
  -1  -7  12        0.77        1.71      5.06 o 
   0  -7  12       76.14       83.14      9.34 o 
   1  -7  12      294.53      277.84     16.45 o 
   2  -7  12       14.51       17.29      5.76 o 
   3  -7  12       48.74       55.81     12.53 o 
   4  -7  12       75.23       56.70     14.73 o 
   5  -7  12        0.46       -1.97      5.92 o 
   6  -7  12       34.16       24.26      8.60 o 
   7  -7  12       28.34       26.87     13.00 o 
  -6  -6  12       56.10       56.12     10.11 o 
  -5  -6  12      163.60      158.11     14.56 o 
  -4  -6  12       61.31       43.99      8.34 o 
  -3  -6  12        0.38       11.28      5.69 o 
  -2  -6  12      340.21      349.77     15.26 o 
  -1  -6  12       18.66       14.87      4.46 o 
   0  -6  12      443.28      435.79     15.93 o 
   1  -6  12      353.58      375.83     17.86 o 
   2  -6  12      448.53      518.09     16.51 o 
   3  -6  12       18.17       12.66      5.92 o 
   4  -6  12        0.78        6.36      4.72 o 
   5  -6  12      210.76      218.09     23.23 o 
   6  -6  12       80.61      109.15     19.84 o 
   7  -6  12       17.34       20.95     12.18 o 
   8  -6  12       60.59       53.49     17.87 o 
  -6  -5  12       48.94       41.28     10.47 o 
  -5  -5  12        0.31       -6.26      7.34 o 
  -4  -5  12      194.16      181.61     12.33 o 
  -3  -5  12       61.55       59.44     13.17 o 
  -2  -5  12      965.46      939.31     26.14 o 
  -1  -5  12       49.83       51.70      6.04 o 
   0  -5  12        0.41       -3.81      3.81 o 
   1  -5  12        3.17       -7.47      7.47 o 
   2  -5  12       46.61       35.24      5.94 o 
   3  -5  12      131.63      130.79     10.19 o 
   4  -5  12       78.83       84.56      8.69 o 
   5  -5  12        0.07        0.90      4.42 o 
   6  -5  12       74.38       87.14     17.20 o 
   7  -5  12        0.03       -7.37      9.59 o 
   8  -5  12        6.43       16.23     13.36 o 
  -7  -4  12        0.42       14.97      8.28 o 
  -6  -4  12        9.80        8.62      8.60 o 
  -5  -4  12       26.67       12.43      5.99 o 
  -4  -4  12      129.38      116.64     10.26 o 
  -3  -4  12        0.11       11.12      5.30 o 
  -2  -4  12       31.40       32.02      7.21 o 
  -1  -4  12      135.96      145.15      8.83 o 
   0  -4  12      455.59      422.85     15.21 o 
   1  -4  12      214.15      213.38     13.26 o 
   2  -4  12       50.60       44.80      6.31 o 
   3  -4  12      821.44      876.06     22.21 o 
   4  -4  12        4.01        3.95      4.33 o 
   5  -4  12        5.59       -3.17      7.70 o 
   6  -4  12       25.16       31.86      8.97 o 
   7  -4  12       72.31       71.26     16.45 o 
   8  -4  12       10.09       -2.89      9.84 o 
  -7  -3  12       30.27       35.73     14.01 o 
  -6  -3  12      143.55      123.23     14.14 o 
  -5  -3  12      187.28      187.22     11.70 o 
  -4  -3  12       12.87       14.47      5.33 o 
  -3  -3  12      854.90      835.41     24.56 o 
  -2  -3  12       92.37       97.36      7.24 o 
  -1  -3  12        5.22        4.43      4.18 o 
   0  -3  12     1127.17     1121.92     23.59 o 
   1  -3  12      443.31      393.91     14.19 o 
   2  -3  12       93.44       90.12      7.75 o 
   3  -3  12       46.91       32.71      5.36 o 
   4  -3  12       45.25       47.00      6.57 o 
   5  -3  12      655.27      641.69     23.55 o 
   6  -3  12      306.33      290.26     14.44 o 
   7  -3  12        3.71        3.82      5.34 o 
   8  -3  12        8.47        7.34     11.28 o 
  -7  -2  12        4.80       11.83      8.35 o 
  -6  -2  12        0.91        3.30      8.64 o 
  -5  -2  12        1.61        3.79      6.37 o 
  -4  -2  12       24.04       19.25      5.48 o 
  -3  -2  12       37.88       41.16      5.49 o 
  -2  -2  12     1572.67     1462.98     19.58 o 
  -1  -2  12      126.89      122.03      6.37 o 
   0  -2  12      261.44      268.25     12.27 o 
   1  -2  12      308.70      298.24     12.29 o 
   2  -2  12      444.83      444.08     13.03 o 
   3  -2  12      218.19      203.21      9.70 o 
   4  -2  12      323.95      324.26     16.43 o 
   5  -2  12      134.66      150.44     11.49 o 
   6  -2  12        6.99       13.20      5.46 o 
   7  -2  12       49.08       40.99      7.65 o 
   8  -2  12      180.21      162.08     13.29 o 
  -7  -1  12       38.17       40.04     18.37 o 
  -6  -1  12        8.79        8.15      6.91 o 
  -5  -1  12     1132.68     1162.80     51.05 o 
  -4  -1  12      485.69      484.07     15.28 o 
  -3  -1  12      228.76      229.68     10.07 o 
  -2  -1  12     1267.03     1287.65     18.17 o 
  -1  -1  12     1330.44     1419.26     22.57 o 
   0  -1  12       87.70      125.19      7.33 o 
   1  -1  12      247.39      236.16     13.10 o 
   2  -1  12      105.58      106.87      7.09 o 
   3  -1  12       34.90       31.04      5.70 o 
   4  -1  12      206.59      193.07     12.11 o 
   5  -1  12      458.07      443.60     15.95 o 
   6  -1  12       63.71       48.43      7.63 o 
   7  -1  12        4.00        1.09      5.36 o 
   8  -1  12       81.75       73.74     20.32 o 
   9  -1  12        9.90        5.91      9.33 o 
  -7   0  12       48.13       27.66     19.27 o 
  -6   0  12        0.62        6.08     11.22 o 
  -5   0  12      387.16      384.39     17.92 o 
  -4   0  12        0.02       -1.23      4.21 o 
  -3   0  12      210.54      211.06     11.35 o 
  -2   0  12        2.89        3.52      3.16 o 
  -1   0  12      631.86      661.96     13.97 o 
   0   0  12      231.72      236.50      9.58 o 
   1   0  12      513.21      537.54     15.55 o 
   2   0  12      398.40      357.94     44.37 o 
   3   0  12     1447.70     1376.92     26.21 o 
   4   0  12      399.15      412.91     11.12 o 
   5   0  12      453.01      441.56     18.72 o 
   6   0  12       24.60       19.22      8.93 o 
   7   0  12        0.41        1.79      5.46 o 
   8   0  12      357.08      352.56     17.01 o 
   9   0  12       66.33       47.02     11.39 o 
  -7   1  12       68.47       70.62     15.12 o 
  -6   1  12      323.76      344.80     30.08 o 
  -5   1  12        4.52        0.51      6.21 o 
  -4   1  12      169.75      162.13      9.39 o 
  -3   1  12      609.79      582.64     19.08 o 
  -2   1  12       43.20       44.35      4.96 o 
  -1   1  12       48.13       71.23      7.22 o 
   0   1  12     2352.40     2453.61     31.45 o 
   1   1  12      166.83      188.82     12.32 o 
   2   1  12     1039.43      999.70     26.70 o 
   3   1  12        5.62        5.31      3.37 o 
   4   1  12      120.04      123.14      6.83 o 
   5   1  12        0.61        4.65      4.26 o 
   6   1  12       15.08        9.45      6.97 o 
   7   1  12        6.28        3.09      5.07 o 
   8   1  12        7.47       12.89      7.92 o 
   9   1  12       19.83       15.62      9.81 o 
  -7   2  12        1.94       15.84     18.03 o 
  -6   2  12        4.67        3.89      6.89 o 
  -5   2  12        1.35        7.29      8.05 o 
  -4   2  12      507.23      505.89     16.85 o 
  -3   2  12       29.51       26.06      7.01 o 
  -2   2  12        1.16        3.29      3.68 o 
  -1   2  12      293.95      310.21      9.72 o 
   0   2  12      880.61      926.70     20.72 o 
   1   2  12       82.47       88.85     10.12 o 
   2   2  12        3.40        3.48      3.85 o 
   3   2  12      752.75      749.56     16.43 o 
   4   2  12     2142.18     2114.67     30.30 o 
   5   2  12      153.77      142.27     11.27 o 
   6   2  12      392.77      412.93     16.44 o 
   7   2  12       41.99       56.58      8.35 o 
   8   2  12       13.80        3.09      6.82 o 
   9   2  12       43.03       30.97     10.79 o 
  -7   3  12        4.28       27.63     22.39 o 
  -6   3  12       39.44       45.39     12.71 o 
  -5   3  12      122.74      155.02     13.36 o 
  -4   3  12       16.02       16.14      5.62 o 
  -3   3  12        3.10        9.37      5.14 o 
  -2   3  12      560.54      559.06     13.39 o 
  -1   3  12       47.66       57.38      6.01 o 
   0   3  12      118.18      152.48      8.13 o 
   1   3  12      710.76      725.20     21.30 o 
   2   3  12      456.85      459.40     19.27 o 
   3   3  12     3127.08     3015.64     41.89 o 
   4   3  12       72.85       57.32      6.23 o 
   5   3  12       95.06       89.10      7.33 o 
   6   3  12        0.18        0.06      4.67 o 
   7   3  12        0.98        0.14      4.76 o 
   8   3  12       15.73       40.71     16.80 o 
   9   3  12       18.84       17.76     10.40 o 
  -7   4  12        0.79       19.53     18.12 o 
  -6   4  12        0.77        4.00     17.83 o 
  -5   4  12        7.77       22.42     10.37 o 
  -4   4  12        1.39        8.17      4.93 o 
  -3   4  12        4.78        9.07      3.87 o 
  -2   4  12      499.90      494.81     12.64 o 
  -1   4  12       31.34       38.45      5.09 o 
   0   4  12        0.28        1.12      3.59 o 
   1   4  12      473.49      417.38     15.04 o 
   2   4  12       12.08        8.20      3.85 o 
   3   4  12       18.83       16.55      4.32 o 
   4   4  12      901.64      823.33     32.25 o 
   5   4  12      827.34      785.84     17.93 o 
   6   4  12        0.11        4.00      4.66 o 
   7   4  12       47.60       34.06      7.45 o 
   8   4  12      144.05      161.74     18.66 o 
   9   4  12        6.97       17.87      9.30 o 
  -7   5  12        2.23        6.80     14.26 o 
  -6   5  12        1.17        3.42     18.25 o 
  -5   5  12        5.07       17.01     11.32 o 
  -4   5  12       31.33       28.43     13.51 o 
  -3   5  12      201.23      182.53     10.67 o 
  -2   5  12      273.82      276.56     11.71 o 
  -1   5  12      675.08      634.02     14.92 o 
   0   5  12       64.16       71.66      7.63 o 
   1   5  12        1.09       -3.44      3.44 o 
   2   5  12      129.51      138.70      8.51 o 
   3   5  12      238.74      212.21     10.07 o 
   4   5  12      305.23      292.08     12.81 o 
   5   5  12      175.89      171.65     10.52 o 
   6   5  12        6.05       11.66      4.51 o 
   7   5  12        2.56        7.89      6.16 o 
   8   5  12       86.16       82.78     15.95 o 
  -6   6  12       41.90       54.57     22.76 o 
  -5   6  12      136.80      140.27     28.55 o 
  -4   6  12      105.27       93.46     11.17 o 
  -3   6  12        6.25        8.41      4.96 o 
  -2   6  12       61.14       56.78      7.08 o 
  -1   6  12       63.75       77.55      7.22 o 
   0   6  12       16.34       17.76      5.55 o 
   1   6  12       42.65       50.34      6.41 o 
   2   6  12       20.93       17.19      4.51 o 
   3   6  12      349.74      330.59     12.43 o 
   4   6  12      237.16      230.75     11.18 o 
   5   6  12      268.41      211.26     12.95 o 
   6   6  12      116.28      105.56      9.22 o 
   7   6  12       56.83       44.98     10.04 o 
   8   6  12      414.56      369.98     32.62 o 
  -6   7  12      188.41      190.60     33.04 o 
  -5   7  12        5.05       22.19      7.98 o 
  -4   7  12       58.90       56.55      9.50 o 
  -3   7  12       11.37       14.47      6.85 o 
  -2   7  12       39.59       29.65      6.70 o 
  -1   7  12        0.87        6.63      6.45 o 
   0   7  12      322.94      312.76     12.06 o 
   1   7  12      119.24      120.82      8.89 o 
   2   7  12      200.77      207.00     13.45 o 
   3   7  12      129.76      156.57     10.77 o 
   4   7  12       38.91       36.73      7.17 o 
   5   7  12       61.51       64.31      8.01 o 
   6   7  12        7.24        7.31      5.00 o 
   7   7  12       84.99       92.65     10.09 o 
   8   7  12       36.28       35.59     16.05 o 
  -6   8  12      199.43      160.96     28.07 o 
  -5   8  12        1.36       -1.31     16.80 o 
  -4   8  12      109.10      100.14     16.30 o 
  -3   8  12       22.94       19.80      7.28 o 
  -2   8  12       13.72       23.18      7.64 o 
  -1   8  12      105.40       90.31     11.09 o 
   0   8  12       79.45       67.71      7.52 o 
   1   8  12       49.37       43.66      6.72 o 
   2   8  12      195.93      218.14     11.97 o 
   3   8  12       98.18       80.78     10.25 o 
   4   8  12       58.29       66.45      8.52 o 
   5   8  12      201.22      171.11     12.09 o 
   6   8  12       92.23       84.36     11.00 o 
   7   8  12       52.81       68.79     11.85 o 
   8   8  12        2.42       -3.81     10.82 o 
  -5   9  12      383.11      366.58     38.60 o 
  -4   9  12        2.43       -1.84     11.72 o 
  -3   9  12        4.06       -1.90      9.21 o 
  -2   9  12      254.12      252.49     19.88 o 
  -1   9  12      113.77      108.72     16.61 o 
   0   9  12       81.11      103.08     13.70 o 
   1   9  12        7.89        3.48      5.61 o 
   2   9  12       42.09       36.24      6.69 o 
   3   9  12        3.02        4.89      4.91 o 
   4   9  12        7.84       14.15      5.65 o 
   5   9  12       34.22       32.07      6.83 o 
   6   9  12      202.40      231.75     14.95 o 
   7   9  12       69.83       84.33     13.79 o 
  -5  10  12      123.61      140.28     24.33 o 
  -4  10  12       14.65        9.42     12.57 o 
  -3  10  12        0.12      -11.83     11.88 o 
  -2  10  12       23.67       24.56      7.17 o 
  -1  10  12        0.97        1.92      7.56 o 
   0  10  12       62.52       26.99      8.04 o 
   1  10  12      190.03      214.35     21.21 o 
   2  10  12      101.76       93.39     15.61 o 
   3  10  12       17.13       14.53      5.84 o 
   4  10  12        7.05       17.41      7.65 o 
   5  10  12      133.24      107.75     12.20 o 
   6  10  12       16.50        7.08      6.65 o 
   7  10  12       10.67        9.16      6.93 o 
  -4  11  12      110.23       77.25     22.74 o 
  -3  11  12        0.69       -3.33     15.94 o 
  -2  11  12      253.81      246.97     17.00 o 
  -1  11  12      193.29      227.96     17.27 o 
   0  11  12      138.19      123.16     42.21 o 
   1  11  12      228.64      261.00     15.33 o 
   2  11  12       27.81       19.76     19.06 o 
   3  11  12        0.49        5.29      6.92 o 
   4  11  12       24.37       21.44     10.21 o 
   5  11  12       11.65       10.20      6.45 o 
   6  11  12        1.42        2.47      5.96 o 
  -3  12  12       57.37       64.29     21.91 o 
  -2  12  12        0.00       -6.69      8.04 o 
  -1  12  12       58.02       55.21     11.15 o 
   0  12  12        2.96       14.76     11.55 o 
   1  12  12      144.28      157.40     15.81 o 
   2  12  12        8.53       23.84     16.60 o 
   3  12  12        8.96        9.54     18.44 o 
   4  12  12        3.19       17.17     11.94 o 
   5  12  12        3.04        4.87      7.23 o 
  -2  13  12       36.92       25.19     17.67 o 
  -1  13  12      199.39      233.60     17.27 o 
   0  13  12      108.81       96.13     13.13 o 
   1  13  12       57.17       67.91     11.70 o 
   2  13  12       65.29       46.58     13.38 o 
   3  13  12      268.09      273.02     51.97 o 
   4  13  12        3.99       31.38     11.09 o 
   0  14  12      186.47      196.15     24.10 o 
   1  14  12       74.50      118.10     13.74 o 
  -1 -12  13        3.36       18.20     19.50 o 
   0 -12  13       86.39       93.20     16.01 o 
   1 -12  13      345.85      335.56     30.93 o 
   2 -12  13      181.59      170.75     27.18 o 
  -2 -11  13        4.60        9.88     12.30 o 
  -1 -11  13        0.48       16.14     16.56 o 
   0 -11  13      167.71      159.66     18.28 o 
   1 -11  13       21.76       34.02     15.48 o 
   2 -11  13      106.64       87.40     19.82 o 
   3 -11  13        5.99        9.17     11.60 o 
   4 -11  13      216.14      198.02     29.64 o 
  -3 -10  13       28.41       20.48      7.13 o 
  -2 -10  13      234.40      262.76     23.54 o 
  -1 -10  13      211.95      227.31     20.92 o 
   0 -10  13        8.12       17.28      9.37 o 
   1 -10  13       81.98      119.25     21.45 o 
   2 -10  13      324.35      282.81     27.13 o 
   3 -10  13        5.74       13.30     12.48 o 
   4 -10  13        9.23        4.80     11.21 o 
   5 -10  13        0.01        1.05     11.52 o 
  -4  -9  13       64.30       27.69     15.77 o 
  -3  -9  13       34.43       25.41      7.45 o 
  -2  -9  13       12.04       14.15      8.05 o 
  -1  -9  13       39.55       57.92     17.29 o 
   0  -9  13      145.38      187.09     26.58 o 
   1  -9  13      152.57      182.08     21.46 o 
   2  -9  13       58.32       75.33     17.10 o 
   3  -9  13       48.85       54.48     15.47 o 
   4  -9  13        7.68       23.11     12.50 o 
   5  -9  13      141.29      171.81     26.52 o 
   6  -9  13       95.00       91.06     20.93 o 
  -5  -8  13       18.21       28.26     11.69 o 
  -4  -8  13      375.60      350.04     16.75 o 
  -3  -8  13      165.11      172.69     14.05 o 
  -2  -8  13       41.26       28.82      7.82 o 
  -1  -8  13      201.88      225.13     19.66 o 
   0  -8  13        2.85       13.24      8.27 o 
   1  -8  13      264.23      252.99     13.79 o 
   2  -8  13       41.59       51.94      7.61 o 
   3  -8  13      183.17      216.41     20.72 o 
   4  -8  13       33.69       23.46     10.40 o 
   5  -8  13        4.76        0.98      7.12 o 
   6  -8  13       15.13       10.94      9.20 o 
  -5  -7  13        3.76       18.15      8.06 o 
  -4  -7  13       12.23       14.80      9.60 o 
  -3  -7  13        9.55       10.18      6.10 o 
  -2  -7  13       47.83       34.64     11.16 o 
  -1  -7  13        7.12        2.17      4.94 o 
   0  -7  13        1.51       11.27      5.17 o 
   1  -7  13      101.27      111.77     10.31 o 
   2  -7  13       40.84       42.57      7.02 o 
   3  -7  13        6.36        8.72      4.72 o 
   4  -7  13        0.01        9.28      8.56 o 
   5  -7  13       82.00       90.38     13.01 o 
   6  -7  13        3.18        7.63     10.80 o 
   7  -7  13      220.50      241.51     30.27 o 
  -6  -6  13      141.38      142.12     22.00 o 
  -5  -6  13        0.06        4.48      7.17 o 
  -4  -6  13       76.67       85.02      9.89 o 
  -3  -6  13       73.79       72.44      9.48 o 
  -2  -6  13      408.56      405.80     16.64 o 
  -1  -6  13        3.26        2.20      4.31 o 
   0  -6  13      180.00      198.12     13.50 o 
   1  -6  13       21.98       35.50      8.10 o 
   2  -6  13       12.93       13.06      9.59 o 
   3  -6  13      134.10      148.32     12.95 o 
   4  -6  13      591.43      680.28     20.08 o 
   5  -6  13       35.70       43.58      9.72 o 
   6  -6  13        4.30        2.51      9.83 o 
   7  -6  13        1.86        3.46     11.15 o 
  -6  -5  13      207.66      191.73     16.95 o 
  -5  -5  13      101.50       85.80     13.48 o 
  -4  -5  13       20.08       27.38      7.26 o 
  -3  -5  13       12.25       16.97      6.34 o 
  -2  -5  13       65.17       55.65      9.74 o 
  -1  -5  13       20.77       18.84      4.80 o 
   0  -5  13      189.53      204.04     12.30 o 
   1  -5  13        6.80        5.11      5.65 o 
   2  -5  13      568.86      579.05     17.28 o 
   3  -5  13      185.63      190.02     17.89 o 
   4  -5  13       55.16       47.63      7.44 o 
   5  -5  13        1.82       -5.57      5.57 o 
   6  -5  13       15.04        5.43      9.06 o 
   7  -5  13        1.43        4.01     10.88 o 
   8  -5  13       17.12       18.24     14.37 o 
  -6  -4  13       50.26       54.62     10.68 o 
  -5  -4  13      280.76      278.46     19.44 o 
  -4  -4  13        2.16       -0.72      9.81 o 
  -3  -4  13       36.92       38.67     10.42 o 
  -2  -4  13      117.73      124.90     13.21 o 
  -1  -4  13     2021.88     1989.85     42.63 o 
   0  -4  13      468.02      440.30     15.74 o 
   1  -4  13       79.09       84.65     10.36 o 
   2  -4  13       36.49       58.92      7.00 o 
   3  -4  13      216.88      211.00     17.65 o 
   4  -4  13      310.72      294.12     31.20 o 
   5  -4  13      539.41      575.13     22.99 o 
   6  -4  13        8.75       14.59      7.16 o 
   7  -4  13       58.47       61.90     16.62 o 
   8  -4  13       16.66       17.09     13.97 o 
  -6  -3  13       38.40       46.77     10.26 o 
  -5  -3  13       86.62       89.91      9.19 o 
  -4  -3  13      297.14      289.54     11.89 o 
  -3  -3  13        3.85       11.59      5.54 o 
  -2  -3  13      413.28      431.71     14.96 o 
  -1  -3  13      137.42      148.63      8.48 o 
   0  -3  13       57.98       61.77      7.88 o 
   1  -3  13        5.32       17.70     13.63 o 
   2  -3  13      271.28      291.82     11.64 o 
   3  -3  13      121.49      137.35     16.16 o 
   4  -3  13      106.55      116.21     24.37 o 
   5  -3  13      283.00      259.71     19.84 o 
   6  -3  13      148.66      123.23     11.21 o 
   7  -3  13        0.02       -1.76      5.86 o 
   8  -3  13       11.90       -7.32     11.03 o 
  -7  -2  13        0.19       -1.66      7.98 o 
  -6  -2  13       86.66       65.00     11.63 o 
  -5  -2  13       60.12       71.88      8.24 o 
  -4  -2  13      281.24      272.13     13.10 o 
  -3  -2  13      611.38      614.03     23.06 o 
  -2  -2  13       62.97       51.72      6.80 o 
  -1  -2  13     1372.96     1407.19     23.19 o 
   0  -2  13     1842.28     1766.81     31.59 o 
   1  -2  13       22.52       13.32      5.70 o 
   2  -2  13       96.08      100.60     11.18 o 
   3  -2  13      140.82      178.41     14.50 o 
   4  -2  13      562.72      543.38     26.28 o 
   5  -2  13      154.81      158.24     11.91 o 
   6  -2  13        0.66       -0.35      4.86 o 
   7  -2  13        3.24        2.71      5.60 o 
   8  -2  13       51.35       49.60      9.83 o 
  -7  -1  13        0.03       24.72      8.88 o 
  -6  -1  13      229.84      216.97     19.57 o 
  -5  -1  13       44.02       54.59      7.52 o 
  -4  -1  13       39.19       27.16      6.15 o 
  -3  -1  13       91.71       77.07      6.53 o 
  -2  -1  13       79.46       85.95      6.03 o 
  -1  -1  13      525.55      514.25     13.85 o 
   0  -1  13        1.19        1.42      4.25 o 
   1  -1  13      185.57      211.43     11.12 o 
   2  -1  13       51.25       20.55     12.73 o 
   3  -1  13        4.97        6.54      3.77 o 
   4  -1  13        2.29        3.04      3.91 o 
   5  -1  13      141.89      142.99     15.85 o 
   6  -1  13      162.06      172.79     20.65 o 
   7  -1  13       12.10        6.43      5.54 o 
   8  -1  13       22.21       19.17      7.69 o 
   9  -1  13        6.20       14.10     10.26 o 
  -7   0  13       10.37       12.30      7.81 o 
  -6   0  13       33.14       42.26      9.92 o 
  -5   0  13        7.83        6.78      4.93 o 
  -4   0  13       62.52       62.65      8.30 o 
  -3   0  13      407.20      362.76     12.05 o 
  -2   0  13      599.05      627.98     14.11 o 
  -1   0  13       54.22       50.68      6.11 o 
   0   0  13     1032.30     1097.48     31.42 o 
   1   0  13      700.25      673.63     22.16 o 
   2   0  13       59.04       69.31      8.97 o 
   3   0  13      416.37      423.30     18.12 o 
   4   0  13     1351.50     1445.25     23.44 o 
   5   0  13       74.25       64.91      8.09 o 
   6   0  13       11.44       14.84      5.96 o 
   7   0  13       64.15       54.10      8.80 o 
   8   0  13        0.27       14.95      6.92 o 
   9   0  13      102.52       85.45     14.57 o 
  -7   1  13       34.76       16.35     20.14 o 
  -6   1  13      109.06      104.80     12.50 o 
  -5   1  13      161.10      155.47     18.27 o 
  -4   1  13        0.03        4.18      4.55 o 
  -3   1  13       55.59       50.41      7.23 o 
  -2   1  13        8.41        0.44      4.74 o 
  -1   1  13      673.09      737.16     16.36 o 
   0   1  13      117.29      103.66      7.55 o 
   1   1  13      186.74      186.57     10.87 o 
   2   1  13      296.38      234.01     11.55 o 
   3   1  13       13.23       15.82      4.29 o 
   4   1  13      133.44      112.32      7.76 o 
   5   1  13      201.66      199.13     17.54 o 
   6   1  13       33.68       30.22      6.84 o 
   7   1  13        1.49       -0.45      5.32 o 
   8   1  13       65.25       46.16      9.00 o 
   9   1  13        7.00       11.97      8.91 o 
  -7   2  13        0.45       -8.19     17.53 o 
  -6   2  13       14.12       13.80     14.31 o 
  -5   2  13       62.02       64.01     10.61 o 
  -4   2  13       14.73       10.75      4.82 o 
  -3   2  13       29.26       19.07      6.45 o 
  -2   2  13      174.98      173.05      8.90 o 
  -1   2  13      253.50      295.83     11.86 o 
   0   2  13      299.46      303.86     11.33 o 
   1   2  13       19.56       16.11      5.04 o 
   2   2  13      562.07      562.12     16.93 o 
   3   2  13       37.82       31.27      7.80 o 
   4   2  13      740.69      812.90     17.73 o 
   5   2  13     1171.38     1186.77     27.39 o 
   6   2  13        4.95        5.65      5.07 o 
   7   2  13      139.57      143.83     13.07 o 
   8   2  13       94.58      104.28     12.20 o 
   9   2  13       17.60       28.90     13.19 o 
  -7   3  13       13.90        3.94     18.97 o 
  -6   3  13       32.86       61.78     13.82 o 
  -5   3  13       12.86       12.67      7.56 o 
  -4   3  13       34.26       27.41      7.59 o 
  -3   3  13        0.05       13.70      5.46 o 
  -2   3  13      664.26      660.26     14.56 o 
  -1   3  13     1285.81     1270.44     25.91 o 
   0   3  13      164.97      171.99      8.89 o 
   1   3  13     1102.88     1055.28     20.67 o 
   2   3  13      225.69      221.21     11.84 o 
   3   3  13      767.27      768.39     17.43 o 
   4   3  13       22.61       17.05      4.77 o 
   5   3  13       32.47       25.58      5.03 o 
   6   3  13       21.02       32.10      6.97 o 
   7   3  13       49.30       53.14      8.99 o 
   8   3  13       24.99       28.81      9.99 o 
   9   3  13        0.75        9.41      8.73 o 
  -6   4  13       35.30       17.74     10.89 o 
  -5   4  13       13.68       11.84     30.36 o 
  -4   4  13        1.57        3.47      4.92 o 
  -3   4  13        0.31        4.89      3.61 o 
  -2   4  13        0.79       -1.22      3.66 o 
  -1   4  13        2.07        7.56      3.88 o 
   0   4  13      146.23      172.75      9.09 o 
   1   4  13       26.59       27.19      5.96 o 
   2   4  13       13.44       11.11      4.51 o 
   3   4  13      423.81      410.17     17.97 o 
   4   4  13      140.43      130.47      9.54 o 
   5   4  13      576.67      579.89     17.18 o 
   6   4  13        8.00        8.59      5.57 o 
   7   4  13        4.60        1.84      5.19 o 
   8   4  13       98.12      111.95     16.47 o 
  -6   5  13      159.62      157.04     30.64 o 
  -5   5  13        7.18        8.81     11.34 o 
  -4   5  13        5.38       11.34      6.18 o 
  -3   5  13        0.20        5.07      3.76 o 
  -2   5  13       87.23       84.92      8.42 o 
  -1   5  13        0.98        3.01      3.99 o 
   0   5  13      313.90      323.82     10.79 o 
   1   5  13      139.04      130.82      9.35 o 
   2   5  13      517.63      512.29     14.72 o 
   3   5  13       27.28       25.16      5.37 o 
   4   5  13      117.22      126.69      9.72 o 
   5   5  13      141.57      138.52     11.20 o 
   6   5  13       13.21        8.01      4.55 o 
   7   5  13        9.13        9.92      8.40 o 
   8   5  13       61.63       50.87     12.34 o 
  -6   6  13        2.02       28.14     11.34 o 
  -5   6  13       15.16       -3.47     10.52 o 
  -4   6  13        1.82        6.25     12.19 o 
  -3   6  13        0.01       -4.08      6.60 o 
  -2   6  13       34.20       42.24      6.84 o 
  -1   6  13       69.45       72.96      7.95 o 
   0   6  13       49.64       52.68      6.98 o 
   1   6  13       33.47       31.58      5.14 o 
   2   6  13        4.94        3.05      3.80 o 
   3   6  13      198.83      176.23     11.23 o 
   4   6  13      103.30       89.89      8.51 o 
   5   6  13        2.08        0.73      4.07 o 
   6   6  13       97.17       78.20      8.45 o 
   7   6  13       88.99       70.62     10.21 o 
   8   6  13        0.09       -2.56      7.83 o 
  -6   7  13       25.23        2.60     18.80 o 
  -5   7  13      234.08      234.81     21.97 o 
  -4   7  13       89.06      105.46     20.04 o 
  -3   7  13      159.30      175.83     12.77 o 
  -2   7  13       33.44       21.87      7.41 o 
  -1   7  13       13.74       10.49      5.41 o 
   0   7  13      109.05      141.83     10.15 o 
   1   7  13        2.54        2.55      5.40 o 
   2   7  13       38.55       47.42      8.04 o 
   3   7  13        1.34        6.03      4.45 o 
   4   7  13       51.82       54.67      7.17 o 
   5   7  13       29.05       29.94      6.16 o 
   6   7  13        7.58        6.24      5.11 o 
   7   7  13       32.77       25.07      8.13 o 
   8   7  13        0.04       19.99      9.71 o 
  -5   8  13        6.30       -0.75     11.19 o 
  -4   8  13        0.01       26.74     12.35 o 
  -3   8  13       11.52       19.62      7.44 o 
  -2   8  13      240.09      260.23     14.66 o 
  -1   8  13        7.46       26.85      8.28 o 
   0   8  13       11.84       10.78      5.95 o 
   1   8  13       70.68       75.72      8.16 o 
   2   8  13        2.01       -1.08      6.01 o 
   3   8  13       99.27       91.41      9.23 o 
   4   8  13      134.76      163.69     11.88 o 
   5   8  13       82.70      115.66     10.33 o 
   6   8  13        8.47        1.69      5.54 o 
   7   8  13       55.35       65.32     14.94 o 
  -5   9  13      121.69      124.14     18.49 o 
  -4   9  13      171.69      138.70     18.50 o 
  -3   9  13      201.29      206.03     17.95 o 
  -2   9  13       25.02       31.24      9.82 o 
  -1   9  13      385.34      393.23     19.32 o 
   0   9  13       80.32      112.58     11.45 o 
   1   9  13        0.01        1.28      5.43 o 
   2   9  13      109.76      135.81     15.20 o 
   3   9  13        2.21       -1.19      4.95 o 
   4   9  13        1.93        5.57      5.30 o 
   5   9  13       99.38      116.23     10.93 o 
   6   9  13        9.56       13.33      6.44 o 
   7   9  13        0.78        6.03      7.40 o 
  -4  10  13        1.93       -9.29     11.09 o 
  -3  10  13       21.66       35.34      8.47 o 
  -2  10  13      134.07      151.10     25.37 o 
  -1  10  13       47.67       59.21     11.27 o 
   0  10  13        7.08       10.89      9.06 o 
   1  10  13       15.15       -0.78      5.98 o 
   2  10  13        3.08        3.62      6.29 o 
   3  10  13      215.08      218.28     13.16 o 
   4  10  13        9.75       13.74      6.23 o 
   5  10  13       66.37       74.22      9.44 o 
   6  10  13        4.34       15.13      9.26 o 
  -4  11  13       26.92       12.53     19.18 o 
  -3  11  13      280.31      256.83     31.21 o 
  -2  11  13       51.75       56.65     21.38 o 
  -1  11  13       60.87       34.34     20.76 o 
   0  11  13      323.55      356.96     33.02 o 
   1  11  13       37.85       68.84     10.44 o 
   2  11  13       44.32       46.53     12.88 o 
   3  11  13      143.18      156.24     17.11 o 
   4  11  13      292.77      315.05     17.77 o 
   5  11  13      142.95      115.46     11.72 o 
  -3  12  13       94.21       84.81     23.37 o 
  -2  12  13       36.85       54.49     11.07 o 
  -1  12  13       17.86       33.46     10.45 o 
   0  12  13       37.96       44.84     11.00 o 
   1  12  13       65.15       89.70     20.72 o 
   2  12  13        0.01        1.02     10.01 o 
   3  12  13      197.74      218.30     21.58 o 
   4  12  13       78.15       85.75     31.29 o 
   5  12  13       22.64       45.49     19.13 o 
  -1  13  13      118.05      141.35     15.19 o 
   0  13  13      154.59      185.69     17.44 o 
   1  13  13      145.79      213.89     17.00 o 
   2  13  13      146.08      163.67     19.96 o 
   3  13  13        0.59       23.27     11.10 o 
  -1 -11  14       19.83        5.53      9.30 o 
   0 -11  14       50.17       56.95     13.46 o 
   1 -11  14       51.08       30.43     14.24 o 
   2 -11  14      353.66      316.88     31.24 o 
   3 -11  14      144.24      153.54     26.37 o 
  -3 -10  14      449.26      476.66     18.76 o 
  -2 -10  14       39.88       31.59     11.72 o 
  -1 -10  14       43.06       34.60     12.34 o 
   0 -10  14      144.71      182.80     15.30 o 
   1 -10  14        0.11        1.73      9.93 o 
   2 -10  14        4.95        0.34      9.21 o 
   3 -10  14        0.06        2.97     10.32 o 
   4 -10  14      233.95      215.76     28.07 o 
   5 -10  14       49.00       21.02     16.07 o 
  -4  -9  14        0.14        6.83      8.16 o 
  -3  -9  14       79.92      102.78     13.36 o 
  -2  -9  14      219.27      233.55     21.98 o 
  -1  -9  14       42.72       42.05     12.51 o 
   0  -9  14       61.28       86.52     13.21 o 
   1  -9  14      154.94      139.57     15.10 o 
   2  -9  14        2.21       14.40     10.96 o 
   3  -9  14       94.31       91.01     19.89 o 
   4  -9  14      100.25      108.67     20.98 o 
   5  -9  14       20.64       20.53     15.08 o 
  -4  -8  14       20.11       15.31      8.32 o 
  -3  -8  14       49.45       48.90     13.85 o 
  -2  -8  14      284.17      293.81     15.00 o 
  -1  -8  14       75.83       72.67     13.11 o 
   0  -8  14       33.95       37.49     20.27 o 
   1  -8  14      203.14      236.45     14.44 o 
   2  -8  14       36.46       29.24      9.48 o 
   3  -8  14        4.63        4.57      6.34 o 
   4  -8  14       81.54       75.67     14.81 o 
   5  -8  14      233.83      252.24     29.08 o 
   6  -8  14       23.74        7.86     10.44 o 
  -5  -7  14       93.33      101.20      9.78 o 
  -4  -7  14        0.85        7.12      7.51 o 
  -3  -7  14        3.56        5.59      6.43 o 
  -2  -7  14        7.29        5.70      6.55 o 
  -1  -7  14       67.35       72.83      9.39 o 
   0  -7  14      125.54      115.28     17.44 o 
   1  -7  14        0.20        3.26      4.67 o 
   2  -7  14       29.03       38.75      6.84 o 
   3  -7  14      163.24      171.23     12.89 o 
   4  -7  14      103.54       91.10     12.49 o 
   5  -7  14      134.88      149.56     23.07 o 
   6  -7  14        0.97       -6.82      8.98 o 
   7  -7  14      211.22      208.34     27.19 o 
  -5  -6  14       41.16       60.15     10.37 o 
  -4  -6  14      445.56      405.95     17.49 o 
  -3  -6  14       17.36       28.56      7.67 o 
  -2  -6  14      120.15      113.09     10.90 o 
  -1  -6  14        4.80        8.46      5.16 o 
   0  -6  14      122.37      129.62     13.12 o 
   1  -6  14       24.13       15.70      5.23 o 
   2  -6  14       10.34       14.47      5.48 o 
   3  -6  14      109.39      109.00     10.21 o 
   4  -6  14        3.14        1.85      6.49 o 
   5  -6  14       42.47       24.32     11.68 o 
   6  -6  14       11.41        1.23      9.62 o 
   7  -6  14      131.13      147.65     24.24 o 
  -6  -5  14      239.44      226.82     34.29 o 
  -5  -5  14        0.21        6.19      7.26 o 
  -4  -5  14      287.23      284.52     15.20 o 
  -3  -5  14        6.58        5.25      5.57 o 
  -2  -5  14       87.95      104.42     10.55 o 
  -1  -5  14        0.87       -0.37      4.04 o 
   0  -5  14        0.02        3.37      4.89 o 
   1  -5  14      323.11      351.70     33.36 o 
   2  -5  14       18.99       19.70      5.46 o 
   3  -5  14      350.84      383.71     17.57 o 
   4  -5  14       19.96       11.56      7.59 o 
   5  -5  14        0.24        9.38      6.63 o 
   6  -5  14       12.94        9.35     10.49 o 
   7  -5  14        2.73       -1.04     11.67 o 
  -6  -4  14        4.84       19.75      8.89 o 
  -5  -4  14      122.72      105.45     21.13 o 
  -4  -4  14        1.37        4.70      5.51 o 
  -3  -4  14      273.00      241.48     15.06 o 
  -2  -4  14        2.90        6.89      5.84 o 
  -1  -4  14      275.58      273.12     10.90 o 
   0  -4  14       17.06       13.87      6.75 o 
   1  -4  14      188.42      185.28     15.24 o 
   2  -4  14     1092.58     1040.34     27.53 o 
   3  -4  14      679.95      661.57     24.25 o 
   4  -4  14      141.39      119.71      8.63 o 
   5  -4  14       59.38       48.86     17.31 o 
   6  -4  14        0.23       14.56      7.87 o 
   7  -4  14        5.13       -7.07     10.11 o 
   8  -4  14        0.69       -9.18     12.38 o 
  -6  -3  14        5.56        8.15     12.24 o 
  -5  -3  14        0.53       10.37      7.30 o 
  -4  -3  14       42.70       38.81      8.34 o 
  -3  -3  14       25.45       20.66      6.21 o 
  -2  -3  14       28.31       23.84      7.02 o 
  -1  -3  14      210.28      198.59      9.71 o 
   0  -3  14        0.80        7.08      4.97 o 
   1  -3  14      381.73      372.63     17.38 o 
   2  -3  14      342.57      317.50     16.56 o 
   3  -3  14        0.04        5.54      5.32 o 
   4  -3  14      218.58      237.16     10.42 o 
   5  -3  14       29.46       29.98      8.59 o 
   6  -3  14       76.61       71.50     23.42 o 
   7  -3  14       56.42       63.40      9.52 o 
   8  -3  14        4.64        1.89     11.89 o 
  -6  -2  14      124.09      118.35     14.14 o 
  -5  -2  14       13.03        7.22      5.68 o 
  -4  -2  14        8.17       19.56      6.53 o 
  -3  -2  14       12.78        8.60      5.82 o 
  -2  -2  14      979.03      825.85     87.35 o 
  -1  -2  14        1.80       -2.77      4.08 o 
   0  -2  14      156.57      162.02     11.54 o 
   1  -2  14      219.70      240.55     14.27 o 
   2  -2  14       59.64       70.13      9.70 o 
   3  -2  14      995.83      966.56     45.66 o 
   4  -2  14      807.61      751.51     17.82 o 
   5  -2  14        0.03        3.55     10.76 o 
   6  -2  14        0.02       -1.77      5.05 o 
   7  -2  14       34.45       50.28     15.65 o 
   8  -2  14        3.96        6.27      7.10 o 
  -6  -1  14        3.30        6.13      8.29 o 
  -5  -1  14        0.63        4.31      9.40 o 
  -4  -1  14        8.78       -5.34      5.40 o 
  -3  -1  14       49.78       45.28      6.68 o 
  -2  -1  14       89.77       89.30     10.33 o 
  -1  -1  14       19.01       17.04      4.72 o 
   0  -1  14      390.14      343.57     14.02 o 
   1  -1  14        7.69       13.38      5.04 o 
   2  -1  14        5.81        3.46      6.20 o 
   3  -1  14        0.03        1.81      3.67 o 
   4  -1  14      267.04      267.29     11.06 o 
   5  -1  14        2.73        7.61      4.93 o 
   6  -1  14        3.01        4.47      6.38 o 
   7  -1  14       37.08       34.34      8.04 o 
   8  -1  14      266.10      321.33     32.93 o 
  -6   0  14        3.27        3.82      7.95 o 
  -5   0  14        4.10        8.26      7.71 o 
  -4   0  14       77.87      110.67     10.90 o 
  -3   0  14       18.83       19.78      6.16 o 
  -2   0  14       53.27       48.41      6.02 o 
  -1   0  14     2724.22     2611.75     40.15 o 
   0   0  14        0.04        9.22      4.86 o 
   1   0  14       91.48      106.75      9.74 o 
   2   0  14       58.55       80.13     10.30 o 
   3   0  14      578.96      504.00     26.75 o 
   4   0  14      673.96      645.86     15.40 o 
   5   0  14      136.85      158.57     12.22 o 
   6   0  14       19.60       22.24      6.67 o 
   7   0  14      153.03      189.88     14.77 o 
   8   0  14      212.01      199.55     15.70 o 
  -6   1  14        0.12        5.11      7.30 o 
  -5   1  14        6.88        9.08      7.38 o 
  -4   1  14       15.52       19.16      5.22 o 
  -3   1  14       16.34       20.10      6.28 o 
  -2   1  14      104.39      103.74      8.20 o 
  -1   1  14       90.15       99.38      7.87 o 
   0   1  14      125.39      141.43     11.84 o 
   1   1  14      771.10      840.80     21.21 o 
   2   1  14       18.80        9.29      4.75 o 
   3   1  14        8.45        8.75      7.60 o 
   4   1  14       14.97        5.28      4.05 o 
   5   1  14      385.30      386.29     16.04 o 
   6   1  14        3.45        6.66      5.48 o 
   7   1  14       17.56       12.03      6.27 o 
   8   1  14       34.69       42.23     11.85 o 
  -6   2  14       50.23       57.37     21.48 o 
  -5   2  14        0.89       -3.21     13.68 o 
  -4   2  14       20.64       22.67      5.05 o 
  -3   2  14       15.72       19.70      5.88 o 
  -2   2  14        2.33        4.82      4.07 o 
  -1   2  14      166.27      169.88      9.15 o 
   0   2  14      200.86      217.35     10.47 o 
   1   2  14      404.31      433.91     24.63 o 
   2   2  14      129.09      115.30     13.39 o 
   3   2  14     2880.39     2908.56     39.42 o 
   4   2  14      656.94      674.71     16.57 o 
   5   2  14      684.77      639.51     20.35 o 
   6   2  14       69.25       66.38      9.34 o 
   7   2  14        6.37        9.10      6.08 o 
   8   2  14       44.75       34.71      8.69 o 
  -6   3  14      109.01      114.28     17.31 o 
  -5   3  14      139.08      152.91     26.67 o 
  -4   3  14        3.29       -6.05      6.05 o 
  -3   3  14        2.95        4.18      5.03 o 
  -2   3  14      126.91      131.16      9.01 o 
  -1   3  14      330.85      329.25     12.06 o 
   0   3  14      684.90      692.14     14.72 o 
   1   3  14       82.42       78.83      7.85 o 
   2   3  14      534.97      503.62     16.80 o 
   3   3  14       11.21       16.97      4.57 o 
   4   3  14       95.67       91.18      8.02 o 
   5   3  14        6.51        5.98      4.23 o 
   6   3  14        4.05       10.37      6.50 o 
   7   3  14       57.73       49.74      9.08 o 
   8   3  14       10.36        8.17      7.15 o 
  -6   4  14       58.48       74.33     24.44 o 
  -5   4  14       37.53       30.93     16.02 o 
  -4   4  14        4.66        9.06      5.59 o 
  -3   4  14       50.95       38.50      7.10 o 
  -2   4  14       55.95       65.79     12.50 o 
  -1   4  14        1.39       -1.06      3.65 o 
   0   4  14        0.52        3.63      3.81 o 
   1   4  14        0.26       -1.21      4.82 o 
   2   4  14       59.94       65.70      9.41 o 
   3   4  14      110.30      108.64      8.71 o 
   4   4  14     2341.81     2338.93     35.45 o 
   5   4  14       82.38       82.50      8.10 o 
   6   4  14        1.06        7.33      5.54 o 
   7   4  14      121.69      121.08     12.27 o 
   8   4  14      289.90      324.88     23.64 o 
  -6   5  14       24.26       36.60     22.36 o 
  -5   5  14      125.72      124.58     18.19 o 
  -4   5  14       24.70       32.37      8.48 o 
  -3   5  14       16.88       15.17      5.94 o 
  -2   5  14      236.35      268.58     13.95 o 
  -1   5  14      133.27      129.14      9.83 o 
   0   5  14      204.51      220.38     10.11 o 
   1   5  14       75.40       76.44      8.61 o 
   2   5  14      128.16      160.10     12.32 o 
   3   5  14      508.75      457.14     14.57 o 
   4   5  14        7.45        7.26      4.29 o 
   5   5  14       63.46       65.01      7.75 o 
   6   5  14        4.96        9.37      4.65 o 
   7   5  14      113.94      101.06     11.75 o 
   8   5  14       32.91       33.40     10.72 o 
  -6   6  14        1.38       12.13     10.39 o 
  -5   6  14       60.93       65.30     14.89 o 
  -4   6  14       54.88       51.70     16.72 o 
  -3   6  14        2.98       -2.74     10.92 o 
  -2   6  14       27.57       48.33      8.35 o 
  -1   6  14      613.74      585.95     26.86 o 
   0   6  14      101.01      104.05      8.04 o 
   1   6  14        0.51        5.25      4.65 o 
   2   6  14        1.43        0.49      4.95 o 
   3   6  14        6.76        4.69      4.35 o 
   4   6  14       55.73       49.73      6.99 o 
   5   6  14       86.15       74.46     10.06 o 
   6   6  14       11.57        7.98      5.12 o 
   7   6  14       14.55        7.46      6.84 o 
   8   6  14      105.08      100.28     16.83 o 
  -5   7  14       25.24       47.45     16.03 o 
  -4   7  14      160.12      167.47     51.63 o 
  -3   7  14        7.18        7.39     10.52 o 
  -2   7  14       32.49       34.64     15.43 o 
  -1   7  14      862.62      865.70     23.10 o 
   0   7  14        1.41        4.60      5.47 o 
   1   7  14       75.18       81.20      7.96 o 
   2   7  14      216.94      179.94     10.29 o 
   3   7  14      165.11      173.01     12.90 o 
   4   7  14       40.41       44.95     10.46 o 
   5   7  14        0.99        1.68      4.76 o 
   6   7  14        4.02        6.54      5.60 o 
   7   7  14       23.88       26.66      8.94 o 
  -5   8  14        0.01        7.89     14.00 o 
  -4   8  14       19.02       35.46     12.67 o 
  -3   8  14      156.74      175.06     20.28 o 
  -2   8  14       10.31       15.26      8.23 o 
  -1   8  14       54.12       58.32     12.65 o 
   0   8  14      145.53      140.21     12.25 o 
   1   8  14      134.07      127.48      9.40 o 
   2   8  14        7.56        8.96      5.18 o 
   3   8  14        3.84       -3.17      4.23 o 
   4   8  14      359.77      351.47     14.46 o 
   5   8  14       60.11       44.38      7.41 o 
   6   8  14       35.24       15.77      6.01 o 
   7   8  14        0.41        3.54      5.83 o 
  -4   9  14        5.28       -4.93     29.57 o 
  -3   9  14      137.16      137.55     12.28 o 
  -2   9  14      331.86      317.57     18.28 o 
  -1   9  14       37.53       61.23     12.56 o 
   0   9  14      168.94      210.41     14.71 o 
   1   9  14       23.04       19.91      6.28 o 
   2   9  14       11.76        5.47      5.47 o 
   3   9  14      150.93      127.03     10.97 o 
   4   9  14       56.35       53.01      8.30 o 
   5   9  14       63.79       64.14      9.12 o 
   6   9  14        3.63        3.06      5.73 o 
  -4  10  14       12.52       23.06     12.62 o 
  -3  10  14       98.01      111.09     11.63 o 
  -2  10  14        4.73        7.07      8.32 o 
  -1  10  14       14.18       14.54     10.73 o 
   0  10  14       37.21       20.83      9.65 o 
   1  10  14      158.10      193.16     14.19 o 
   2  10  14       24.90        9.60      6.57 o 
   3  10  14      118.21      130.99     11.21 o 
   4  10  14       54.50       58.29      9.00 o 
   5  10  14       60.20       72.70     14.61 o 
   6  10  14       51.30       80.57      9.68 o 
  -3  11  14       41.07       21.88     18.35 o 
  -2  11  14       16.75       24.96      9.77 o 
  -1  11  14      456.83      273.21     23.85 o 
   0  11  14        9.45       16.50     13.50 o 
   1  11  14      330.67      336.37     16.45 o 
   2  11  14        9.68       13.40     10.01 o 
   3  11  14       23.37       28.63     10.53 o 
   4  11  14       92.06       83.58      9.96 o 
   5  11  14       62.47       84.96     10.37 o 
  -2  12  14       70.08       73.15     27.71 o 
  -1  12  14       27.60       19.92     12.02 o 
   0  12  14       67.91       78.63     12.27 o 
   1  12  14        6.17       -2.80      9.45 o 
   2  12  14      539.23      545.56     44.57 o 
   3  12  14        1.32       40.16     12.50 o 
   4  12  14       42.05       30.03     13.72 o 
   0  13  14      146.71      170.06     27.17 o 
   1  13  14        3.01       16.73     10.47 o 
   2  13  14      204.63      204.63     22.43 o 
   0 -11  15      128.40      115.86     22.20 o 
   1 -11  15      274.96      270.74     33.07 o 
   2 -11  15        1.92        1.48     12.01 o 
  -2 -10  15        2.66        8.26     10.12 o 
  -1 -10  15        2.25        0.31      9.57 o 
   0 -10  15        5.98       13.89      7.11 o 
   1 -10  15        0.01        1.65     10.20 o 
   2 -10  15        6.79        2.64     10.99 o 
   3 -10  15        1.23       14.31     12.63 o 
   4 -10  15       11.28       -4.13     12.50 o 
  -3  -9  15       50.34       52.24      8.78 o 
  -2  -9  15        7.49        9.78     22.68 o 
  -1  -9  15       49.27       22.61     19.22 o 
   0  -9  15       61.86       74.79     13.24 o 
   1  -9  15      238.71      237.78     20.11 o 
   2  -9  15      132.47      134.71     22.53 o 
   3  -9  15        0.01        7.35     10.17 o 
  -4  -8  15      150.09      180.06     14.30 o 
  -3  -8  15       37.95       65.05     21.87 o 
  -2  -8  15      116.14      116.41     17.24 o 
  -1  -8  15       34.43       45.36     11.68 o 
   0  -8  15      116.45      124.67     15.36 o 
   1  -8  15        1.13       10.11      5.50 o 
   2  -8  15        3.54       14.38      6.49 o 
   3  -8  15       21.54       17.26      8.13 o 
   4  -8  15      215.45      211.26     27.24 o 
   5  -8  15        1.79        2.03     11.91 o 
   6  -8  15        7.32       14.44     11.03 o 
  -4  -7  15        8.19       25.61      7.75 o 
  -3  -7  15      231.28      290.71     16.06 o 
  -2  -7  15       13.74       10.26      7.03 o 
  -1  -7  15        7.13       19.67      9.52 o 
   0  -7  15       61.87       55.46      8.78 o 
   1  -7  15        8.02       15.41      6.02 o 
   2  -7  15       58.84       58.39      9.90 o 
   3  -7  15      154.16      170.27     28.40 o 
   4  -7  15        0.01        5.73      9.21 o 
   5  -7  15       27.85       38.04     13.60 o 
   6  -7  15       86.70       77.55     18.76 o 
  -5  -6  15       44.07       61.96      9.45 o 
  -4  -6  15      122.50      117.22     12.09 o 
  -3  -6  15      198.41      215.61     14.59 o 
  -2  -6  15        8.82        9.08      6.71 o 
  -1  -6  15       19.87       28.07      7.81 o 
   0  -6  15       68.31       81.61     13.52 o 
   1  -6  15        4.32        3.17      4.99 o 
   2  -6  15       59.88       65.04      8.32 o 
   3  -6  15       21.44       12.43      7.10 o 
   4  -6  15       18.52       34.00      8.70 o 
   5  -6  15        0.01       16.25     10.95 o 
   6  -6  15        2.59        3.65     10.29 o 
   7  -6  15       93.36      109.87     19.61 o 
  -5  -5  15      138.07      163.93     19.09 o 
  -4  -5  15      157.56      162.64     13.56 o 
  -3  -5  15      138.81      136.10     12.19 o 
  -2  -5  15      130.19      159.11     14.33 o 
  -1  -5  15        9.72        4.24      5.38 o 
   0  -5  15       13.73       22.26      6.57 o 
   1  -5  15      198.77      202.88     16.72 o 
   2  -5  15       89.87       77.74     11.05 o 
   3  -5  15      122.27      124.80     13.96 o 
   4  -5  15      116.64      108.29     13.11 o 
   5  -5  15       24.13        6.82      7.70 o 
   6  -5  15       60.33       57.26     16.34 o 
   7  -5  15       24.14       15.08     13.05 o 
  -5  -4  15      188.02      199.45     14.89 o 
  -4  -4  15       26.97       48.05      7.62 o 
  -3  -4  15       59.14       21.76     13.02 o 
  -2  -4  15       87.42       83.76      9.92 o 
  -1  -4  15      184.23      172.41     12.77 o 
   0  -4  15       21.70       28.28      6.96 o 
   1  -4  15      522.52      514.42     21.23 o 
   2  -4  15        6.08        8.14      6.48 o 
   3  -4  15      445.64      423.99     20.24 o 
   4  -4  15       29.69       36.48      5.69 o 
   5  -4  15       16.32       -3.55     11.85 o 
   6  -4  15       16.40       15.75      8.45 o 
   7  -4  15        6.90        5.09     10.76 o 
  -6  -3  15       18.52       14.74      9.20 o 
  -5  -3  15       66.98       65.50      9.92 o 
  -4  -3  15      113.22      164.86     17.45 o 
  -3  -3  15       25.13       38.74      7.78 o 
  -2  -3  15        0.25       -3.08      5.61 o 
  -1  -3  15      416.15      392.05     13.79 o 
   0  -3  15       11.08       10.22      5.59 o 
   1  -3  15      127.90      115.75     12.57 o 
   2  -3  15      273.27      288.00     16.42 o 
   3  -3  15      306.77      297.56     17.09 o 
   4  -3  15       94.39       99.28      8.32 o 
   5  -3  15       34.71       34.85      9.11 o 
   6  -3  15       38.94       39.21     10.09 o 
   7  -3  15       16.55       22.14      9.74 o 
   8  -3  15       69.11       60.59     17.67 o 
  -6  -2  15        3.76       23.30      8.94 o 
  -5  -2  15       24.86       21.97      7.27 o 
  -4  -2  15      182.96      165.61     13.52 o 
  -3  -2  15       46.61       43.19      7.85 o 
  -2  -2  15      104.69      121.55     10.98 o 
  -1  -2  15      162.49      156.03      9.45 o 
   0  -2  15     1687.75     1593.11     31.32 o 
   1  -2  15      253.71      234.56     15.24 o 
   2  -2  15     1116.40     1091.39     31.13 o 
   3  -2  15        0.92        7.94      6.13 o 
   4  -2  15       11.10        6.70      4.45 o 
   5  -2  15        0.72        9.84      8.84 o 
   6  -2  15        3.95       10.11      7.42 o 
   7  -2  15        8.90        3.01      6.34 o 
   8  -2  15        2.13       -7.03      7.03 o 
  -6  -1  15        0.10       11.40     13.34 o 
  -5  -1  15       46.12       40.16     10.57 o 
  -4  -1  15       98.93       82.03     12.48 o 
  -3  -1  15       12.72       26.63      7.14 o 
  -2  -1  15      117.39      138.77     15.11 o 
  -1  -1  15      214.74      192.39      9.84 o 
   0  -1  15      351.62      332.03     14.39 o 
   1  -1  15        0.37        4.76      5.56 o 
   2  -1  15      219.47      218.77     15.02 o 
   3  -1  15     1380.66     1394.13     35.99 o 
   4  -1  15       33.22       20.51      5.40 o 
   5  -1  15       66.97       68.56     11.04 o 
   6  -1  15      119.76      118.31     13.17 o 
   7  -1  15      124.84      155.46     17.65 o 
   8  -1  15       64.24       46.17      9.54 o 
  -6   0  15      136.63      136.54     24.89 o 
  -5   0  15      118.47      113.02      9.79 o 
  -4   0  15       71.48       76.35      8.91 o 
  -3   0  15      218.49      238.07     14.31 o 
  -2   0  15      165.02      181.16     16.16 o 
  -1   0  15        2.13        3.38      7.35 o 
   0   0  15       34.65       52.61      8.18 o 
   1   0  15      608.68      582.76     18.33 o 
   2   0  15       11.68       23.25      7.58 o 
   3   0  15      500.71      482.78     16.15 o 
   4   0  15      149.34      163.40     10.37 o 
   5   0  15       96.62       90.11     10.04 o 
   6   0  15       71.96       82.73     10.42 o 
   7   0  15       71.50       86.33     20.23 o 
   8   0  15        3.01       -0.06      7.02 o 
  -6   1  15       38.42       48.24     11.22 o 
  -5   1  15        0.03       -7.23      7.23 o 
  -4   1  15      151.75      157.19     17.26 o 
  -3   1  15       13.79        8.97      6.72 o 
  -2   1  15        9.62       10.31      4.42 o 
  -1   1  15      168.96      148.53      9.54 o 
   0   1  15      144.92      142.98     11.14 o 
   1   1  15       79.97       81.30      9.22 o 
   2   1  15       11.24       12.11     12.27 o 
   3   1  15      366.13      350.57     14.15 o 
   4   1  15      970.03     1060.91     21.31 o 
   5   1  15      108.95      102.44     10.85 o 
   6   1  15        5.55        7.62      5.82 o 
   7   1  15      379.54      483.11     19.92 o 
   8   1  15      415.73      447.77     24.58 o 
  -6   2  15        1.04        8.18      9.08 o 
  -5   2  15      195.86      207.08     26.17 o 
  -4   2  15        1.12        6.87      7.31 o 
  -3   2  15       61.05       54.52      8.09 o 
  -2   2  15      157.14      147.96      9.81 o 
  -1   2  15      335.40      364.78     11.80 o 
   0   2  15      337.87      320.77     11.34 o 
   1   2  15        5.11        3.04      4.18 o 
   2   2  15      285.36      322.34     20.63 o 
   3   2  15       13.28       17.18      5.44 o 
   4   2  15       90.71       99.76      9.16 o 
   5   2  15      163.70      191.52     14.07 o 
   6   2  15       23.65       22.46      7.05 o 
   7   2  15       47.82       42.12     12.37 o 
   8   2  15       41.94       41.61      9.59 o 
  -6   3  15        1.03       20.68     12.87 o 
  -5   3  15       37.13        6.57     16.25 o 
  -4   3  15        0.61        8.47      5.69 o 
  -3   3  15       18.93       18.14      6.86 o 
  -2   3  15        0.12        2.88      4.50 o 
  -1   3  15      577.71      617.50     16.31 o 
   0   3  15      220.88      219.73     10.85 o 
   1   3  15      105.00      118.62     11.30 o 
   2   3  15        7.41        7.31      4.42 o 
   3   3  15      300.14      310.02     16.79 o 
   4   3  15      201.85      196.76     13.99 o 
   5   3  15      141.95      144.13      9.58 o 
   6   3  15       93.63       69.62      9.67 o 
   7   3  15        1.06        2.89      5.85 o 
   8   3  15      285.44      283.76     18.96 o 
  -6   4  15       41.30       16.73     12.83 o 
  -5   4  15       15.01       -1.97     10.68 o 
  -4   4  15       12.97       24.95      6.76 o 
  -3   4  15        4.64       10.99      6.76 o 
  -2   4  15        1.22        6.24      5.85 o 
  -1   4  15       51.03       58.21      6.60 o 
   0   4  15      153.71      173.07      9.52 o 
   1   4  15       47.35       59.00      7.56 o 
   2   4  15       15.75       36.14      6.49 o 
   3   4  15      441.17      434.02     14.42 o 
   4   4  15       17.50        9.89      4.75 o 
   5   4  15        2.58        9.11      4.71 o 
   6   4  15       45.32       37.04      7.97 o 
   7   4  15        1.92        4.14      6.58 o 
   8   4  15       79.91       52.53      9.75 o 
  -5   5  15        5.94       20.54     12.29 o 
  -4   5  15       31.38       37.39      8.04 o 
  -3   5  15       12.49       14.44     12.16 o 
  -2   5  15       97.76       98.89      8.53 o 
  -1   5  15       72.25       86.33      7.63 o 
   0   5  15       26.44       27.95      5.39 o 
   1   5  15        4.67       13.63      5.41 o 
   2   5  15       99.19      123.56     11.34 o 
   3   5  15      148.38      141.16     10.43 o 
   4   5  15      410.65      452.08     15.10 o 
   5   5  15       80.26       66.31      7.71 o 
   6   5  15        1.82        1.92      4.24 o 
   7   5  15       24.21       15.07      7.17 o 
   8   5  15        4.30        6.10      8.85 o 
  -5   6  15      166.45      154.32     20.42 o 
  -4   6  15       22.92       36.38     13.20 o 
  -3   6  15       46.17       69.47     21.80 o 
  -2   6  15      343.43      370.34     19.35 o 
  -1   6  15      180.23      215.97     10.98 o 
   0   6  15       12.40       15.71      5.48 o 
   1   6  15       92.16       96.81      9.31 o 
   2   6  15       28.30       15.21      5.80 o 
   3   6  15       49.51       50.37      7.16 o 
   4   6  15       17.77       16.02      5.51 o 
   5   6  15       54.08       40.65      8.02 o 
   6   6  15        0.41        5.60      4.97 o 
   7   6  15      116.00      129.37     21.19 o 
  -5   7  15      145.38      126.99     18.26 o 
  -4   7  15        1.49       -2.01     10.54 o 
  -3   7  15       38.00       64.61     14.73 o 
  -2   7  15       58.92       68.92     11.40 o 
  -1   7  15       11.11        8.80      6.24 o 
   0   7  15        1.45        2.10      4.64 o 
   1   7  15        6.41       15.47      6.19 o 
   2   7  15       76.97       65.22      8.14 o 
   3   7  15       40.91       31.40      8.80 o 
   4   7  15      100.29       85.66     10.64 o 
   5   7  15        1.40       -0.51      4.48 o 
   6   7  15        0.23        5.86      5.26 o 
   7   7  15        0.03        7.16      6.91 o 
  -4   8  15       75.45       95.19     17.80 o 
  -3   8  15        4.48       12.71      8.96 o 
  -2   8  15      289.97      256.97     33.39 o 
  -1   8  15      909.65      960.17     42.03 o 
   0   8  15        0.10        0.15      5.76 o 
   1   8  15      161.88      176.11     12.30 o 
   2   8  15       21.64       30.84      6.52 o 
   3   8  15        6.65        7.45      6.92 o 
   4   8  15       90.48       87.96      9.66 o 
   5   8  15       27.19       39.52      7.36 o 
   6   8  15        6.91        5.16      5.20 o 
   7   8  15        0.11        2.78      5.79 o 
  -4   9  15       37.76       49.27     15.26 o 
  -3   9  15       27.58       63.96     11.36 o 
  -2   9  15      223.63      250.56     17.22 o 
  -1   9  15        6.49       10.49     13.16 o 
   0   9  15        3.70        1.73      7.09 o 
   1   9  15       13.27       15.51      9.34 o 
   2   9  15       29.91       36.82     10.67 o 
   3   9  15       24.68       21.78      6.72 o 
   4   9  15        0.17       -1.17      6.28 o 
   5   9  15       16.37       18.48     10.24 o 
   6   9  15        0.07        5.97      6.14 o 
  -3  10  15        2.14       16.53      8.95 o 
  -2  10  15        2.64       10.31      8.40 o 
  -1  10  15      527.86      295.52     25.90 o 
   0  10  15      487.26      489.66     22.57 o 
   1  10  15       48.88       44.56     14.34 o 
   2  10  15       28.91       27.47     12.12 o 
   3  10  15      268.33      297.96     13.78 o 
   4  10  15       17.64       19.25      7.12 o 
   5  10  15      120.92      110.63     11.47 o 
  -2  11  15       98.94      120.85     13.96 o 
  -1  11  15       65.94       68.62     17.60 o 
   0  11  15        2.83       -1.13      7.63 o 
   1  11  15        7.65        2.64      7.13 o 
   2  11  15       19.49       37.51     12.81 o 
   3  11  15       60.90       38.17      9.30 o 
   4  11  15      235.90      252.39     18.69 o 
  -1  12  15       17.26       30.84      9.89 o 
   0  12  15      226.02      279.52     17.47 o 
   1  12  15      110.92      100.37     20.68 o 
   2  12  15       85.81      125.52     17.52 o 
   3  12  15       20.51       43.35     25.45 o 
   0 -10  16        8.76        4.28      8.94 o 
   1 -10  16        0.60        6.57     13.07 o 
   2 -10  16        0.29       -2.30     11.38 o 
  -2  -9  16       84.14       89.66     16.31 o 
  -1  -9  16       98.00      109.71     17.01 o 
   1  -9  16      166.90      186.29     18.54 o 
   2  -9  16        3.06       -0.14     10.19 o 
   3  -9  16       76.75       47.53     15.82 o 
   4  -9  16      147.57      185.87     25.95 o 
  -3  -8  16       37.38       32.06      8.27 o 
  -2  -8  16        8.12       -0.90      9.58 o 
  -1  -8  16       21.21       17.09     11.24 o 
   0  -8  16      144.38      167.78     13.74 o 
   1  -8  16       32.37       31.01      7.49 o 
   2  -8  16       61.99       52.76     11.57 o 
   3  -8  16       29.17       17.99     11.74 o 
   4  -8  16        1.74       -1.51      9.29 o 
   5  -8  16       10.84       19.24     12.28 o 
  -3  -7  16        0.15       11.04     11.19 o 
  -2  -7  16      148.31      138.58     18.28 o 
  -1  -7  16      340.60      339.53     34.45 o 
   0  -7  16       13.38       -1.83      6.23 o 
   1  -7  16      239.77      290.23     21.58 o 
   2  -7  16      307.13      347.17     19.58 o 
   3  -7  16        4.13       10.28      9.76 o 
   4  -7  16       64.82       47.45     14.69 o 
   5  -7  16      137.21      134.40     22.87 o 
   6  -7  16        1.99       -3.84      7.59 o 
  -4  -6  16       23.18       24.78     10.83 o 
  -3  -6  16       25.96       29.99      8.29 o 
  -2  -6  16        8.55       11.52      7.82 o 
  -1  -6  16       35.20       42.38     11.30 o 
   0  -6  16      112.26      131.12     12.16 o 
   1  -6  16       54.60       64.88     16.17 o 
   2  -6  16       56.38       49.97     10.41 o 
   3  -6  16        3.44        2.08      6.49 o 
   4  -6  16        2.82        6.55      7.46 o 
   5  -6  16       52.35       51.52     15.85 o 
   6  -6  16       74.08       64.82     18.47 o 
  -4  -5  16      154.50      166.14     13.98 o 
  -3  -5  16       53.96       56.61     10.10 o 
  -2  -5  16       10.58        8.86      8.46 o 
  -1  -5  16      116.68      112.54     14.75 o 
   0  -5  16      415.86      447.15     17.45 o 
   1  -5  16        6.49       10.16      6.97 o 
   2  -5  16      198.89      200.87     17.25 o 
   3  -5  16      184.22      194.43     16.86 o 
   4  -5  16        7.72       10.32      9.03 o 
   5  -5  16       84.78       73.28     12.56 o 
   6  -5  16      104.55      103.33     19.96 o 
   7  -5  16        5.38       17.08      9.59 o 
  -5  -4  16        0.09       17.59      7.12 o 
  -4  -4  16        1.65       11.46      6.59 o 
  -3  -4  16        3.94       11.67      7.09 o 
  -2  -4  16       10.42       10.78      6.66 o 
  -1  -4  16        0.70        2.77      5.23 o 
   0  -4  16       13.64       13.40      5.94 o 
   1  -4  16       73.82       70.26     10.78 o 
   2  -4  16      119.35      111.45     13.26 o 
   3  -4  16      243.42      242.15     17.23 o 
   4  -4  16       38.34       39.18      6.47 o 
   5  -4  16        1.45       13.00     20.58 o 
   6  -4  16       66.34       95.96     14.10 o 
   7  -4  16      124.36      127.91     23.38 o 
  -5  -3  16        4.88        0.46      6.83 o 
  -4  -3  16        1.31        9.11      6.65 o 
  -3  -3  16      196.29      219.45     31.32 o 
  -2  -3  16       15.10        8.80      6.65 o 
  -1  -3  16        2.59        2.52      4.15 o 
   0  -3  16      195.70      190.95     12.36 o 
   1  -3  16      218.33      208.88     16.58 o 
   2  -3  16       25.73        8.59      6.58 o 
   3  -3  16      225.73      222.88     17.84 o 
   4  -3  16      379.36      321.87     12.65 o 
   5  -3  16        0.54        1.28      6.85 o 
   6  -3  16       21.02       10.76      8.82 o 
   7  -3  16        4.83       18.97     12.52 o 
  -5  -2  16       72.91       79.75     10.51 o 
  -4  -2  16      233.86      286.53     15.78 o 
  -3  -2  16        7.69       11.56      5.87 o 
  -2  -2  16      198.00      165.64     12.96 o 
  -1  -2  16        0.02        3.05      4.34 o 
   0  -2  16      173.16      167.40     12.44 o 
   1  -2  16      106.22      113.97     12.81 o 
   2  -2  16      265.54      265.47     21.00 o 
   3  -2  16       38.25       37.77      8.79 o 
   4  -2  16        1.20       -4.63      5.53 o 
   5  -2  16        7.68        3.92      7.29 o 
   6  -2  16        0.16        6.31      7.40 o 
   7  -2  16        3.05       -0.61      8.77 o 
  -5  -1  16        7.88        0.22     13.18 o 
  -4  -1  16       21.57       38.36      8.27 o 
  -3  -1  16       23.67       32.44      9.20 o 
  -2  -1  16      287.93      248.26     16.86 o 
  -1  -1  16       32.28       23.90      5.32 o 
   0  -1  16       15.92        5.80      5.24 o 
   1  -1  16       24.50       39.38     10.68 o 
   2  -1  16      432.52      371.21     20.54 o 
   3  -1  16        0.44        7.31      5.04 o 
   4  -1  16      225.40      236.84     12.68 o 
   5  -1  16      195.94      187.84     17.39 o 
   6  -1  16        4.16        6.35      7.72 o 
   7  -1  16       73.40       60.39      9.89 o 
   8  -1  16       53.78       51.79     12.49 o 
  -5   0  16       66.90       90.97     14.20 o 
  -4   0  16       41.32       42.42      8.81 o 
  -3   0  16        3.71        3.72      6.01 o 
  -2   0  16       13.76       25.54      6.85 o 
  -1   0  16      270.47      254.05     11.08 o 
   0   0  16       58.62       46.98     12.54 o 
   1   0  16        0.14        1.00      4.89 o 
   2   0  16        1.80        9.86      6.18 o 
   3   0  16        7.17       11.36      5.35 o 
   4   0  16        6.68       11.56      4.95 o 
   5   0  16        0.05       -6.45     10.58 o 
   6   0  16       12.33        4.05      6.17 o 
   7   0  16       10.08        8.51      6.87 o 
   8   0  16        0.03        0.60      7.22 o 
  -5   1  16        1.53        6.69      7.95 o 
  -4   1  16        4.95       11.72      7.09 o 
  -3   1  16      176.55      227.16     13.81 o 
  -2   1  16       49.51       46.25      8.58 o 
  -1   1  16       72.12       73.68      6.99 o 
   0   1  16        4.43       10.03      5.27 o 
   1   1  16       26.77       21.82      6.65 o 
   2   1  16       46.83       42.67      8.29 o 
   3   1  16      315.84      308.87     13.83 o 
   4   1  16       13.46        3.46      4.92 o 
   5   1  16      239.33      284.21     15.43 o 
   6   1  16      140.12      161.57     13.97 o 
   7   1  16        0.60       -3.82      6.55 o 
   8   1  16      437.30      532.97     27.12 o 
  -5   2  16        1.14       -2.73      9.51 o 
  -4   2  16        0.56       18.17      7.23 o 
  -3   2  16       60.98       88.79     10.06 o 
  -2   2  16       38.07       20.72     11.10 o 
  -1   2  16       28.17       26.76      5.76 o 
   0   2  16      157.82      161.10     12.64 o 
   1   2  16        1.42        9.33      5.69 o 
   2   2  16        0.01        7.63      4.35 o 
   3   2  16       46.43       32.35      6.38 o 
   4   2  16       34.25       31.70      6.50 o 
   5   2  16        6.61        5.37      5.84 o 
   6   2  16       25.47       25.62      7.43 o 
   7   2  16        1.73       -1.16      6.36 o 
   8   2  16        0.88        3.55      7.45 o 
  -5   3  16        3.27        0.40      7.79 o 
  -4   3  16        0.74       14.46      7.15 o 
  -3   3  16       83.66      115.73     18.34 o 
  -2   3  16       19.50       22.07      5.22 o 
  -1   3  16      222.41      234.14     12.24 o 
   0   3  16       34.18       28.34      6.01 o 
   1   3  16      178.36      176.09     10.12 o 
   2   3  16       41.04       33.15     12.51 o 
   3   3  16      160.83      186.36     12.52 o 
   4   3  16      249.41      240.94     14.89 o 
   5   3  16        6.30        3.94      4.52 o 
   6   3  16      140.96      149.76     20.36 o 
   7   3  16      171.26      177.86     15.17 o 
   8   3  16       14.93        2.75      6.98 o 
  -5   4  16       50.12       48.29     13.93 o 
  -4   4  16       36.06       62.13      8.31 o 
  -3   4  16       26.51       40.64      8.30 o 
  -2   4  16      292.47      333.76     13.07 o 
  -1   4  16      300.77      345.94     12.62 o 
   0   4  16      455.49      421.16     12.51 o 
   1   4  16        0.01        4.07      5.26 o 
   2   4  16       31.30       20.49      6.50 o 
   3   4  16       10.97       16.46      5.68 o 
   4   4  16       83.19       78.31      8.39 o 
   5   4  16        0.29        1.94      4.72 o 
   6   4  16        1.06        1.20      5.85 o 
   7   4  16        5.48        5.02      6.65 o 
  -5   5  16       28.71       57.69     18.62 o 
  -4   5  16        1.50        9.49     13.02 o 
  -3   5  16       31.30       35.32      7.87 o 
  -2   5  16      160.39      186.41     12.39 o 
  -1   5  16       73.61      101.07      9.28 o 
   0   5  16        0.23        7.06      4.60 o 
   1   5  16        6.62        4.75      6.11 o 
   2   5  16       16.65       30.05      7.64 o 
   3   5  16        8.85       21.63      6.67 o 
   4   5  16       56.04       45.34      8.08 o 
   5   5  16        1.73        0.93      4.58 o 
   6   5  16        0.04        3.87      4.86 o 
   7   5  16       13.44       12.00      7.12 o 
  -5   6  16       97.66       53.99     13.76 o 
  -4   6  16       86.94       91.99     20.80 o 
  -3   6  16       14.59       28.75      9.66 o 
  -2   6  16      211.52      272.20     12.74 o 
  -1   6  16      233.72      293.64     11.73 o 
   0   6  16       16.29       14.86      7.38 o 
   1   6  16       77.28       72.41      8.61 o 
   2   6  16       58.94       32.42     10.90 o 
   3   6  16        0.49        3.23      4.90 o 
   4   6  16       32.67       43.48     11.00 o 
   5   6  16      105.84      104.85     12.06 o 
   6   6  16       16.98       12.31      5.69 o 
   7   6  16       24.22       19.60      8.37 o 
  -4   7  16        6.30       15.85     12.13 o 
  -3   7  16        9.74       24.10      9.30 o 
  -2   7  16        2.65        8.27      7.03 o 
  -1   7  16       27.97       25.41      6.51 o 
   0   7  16       90.68      114.69      8.87 o 
   1   7  16        3.52       10.46      5.75 o 
   2   7  16        0.74        5.16      5.60 o 
   3   7  16      174.32      158.72     11.87 o 
   4   7  16       26.69       25.80      6.01 o 
   5   7  16        7.47        8.59      5.66 o 
   6   7  16       25.18       19.73      6.36 o 
   7   7  16        2.38       14.20      8.02 o 
  -4   8  16        0.13       -6.14     24.08 o 
  -3   8  16      358.50      381.16     19.92 o 
  -2   8  16       41.91       42.04      8.38 o 
  -1   8  16      242.47      288.48     15.93 o 
   0   8  16      337.24      314.77     14.14 o 
   1   8  16       17.32        3.97      6.08 o 
   2   8  16       48.80       61.71      8.66 o 
   3   8  16       99.90       90.20     10.00 o 
   4   8  16        3.22        2.10      5.28 o 
   5   8  16       22.06       27.99      7.05 o 
   6   8  16        4.28        3.06      6.30 o 
  -3   9  16       21.59       21.37      9.72 o 
  -2   9  16       37.50       30.58      9.95 o 
  -1   9  16      110.86      106.34     15.05 o 
   0   9  16       10.25        5.27      9.34 o 
   1   9  16        0.30       11.07      7.01 o 
   2   9  16        2.92       -0.28      6.14 o 
   3   9  16      156.70      147.08     12.51 o 
   4   9  16       15.93       13.27      6.44 o 
   5   9  16       13.98       15.97      6.18 o 
  -2  10  16      297.38      326.90     19.78 o 
  -1  10  16       76.93       69.93     12.86 o 
   0  10  16      181.04      189.87     17.45 o 
   1  10  16      110.78      112.43     17.01 o 
   2  10  16      212.60      197.59     16.80 o 
   3  10  16      103.14      104.77     13.59 o 
   4  10  16      167.45      166.89     19.05 o 
   5  10  16        9.45       12.19      5.94 o 
  -1  11  16        1.37       19.13      7.65 o 
   0  11  16       43.49       60.14     11.92 o 
   1  11  16        0.43       -9.63      9.63 o 
   2  11  16       71.75      100.30     17.30 o 
   3  11  16       37.68       27.28     12.92 o 
   4  11  16      257.90      252.38     18.96 o 
  -1  -9  17      160.60      153.07     21.90 o 
   0  -9  17        6.72        5.09     12.75 o 
   1  -9  17       95.32      103.48     19.57 o 
   3  -9  17       19.94       17.23     10.64 o 
  -2  -8  17       17.66       19.15     11.72 o 
  -1  -8  17      145.46      133.66     18.53 o 
   0  -8  17        8.60       14.89      8.75 o 
   1  -8  17        9.84       24.40     10.47 o 
   2  -8  17       23.46       18.11      8.64 o 
   3  -8  17      134.86      135.33     22.18 o 
   4  -8  17       20.50        9.13     11.55 o 
  -3  -7  17      119.57      119.67     11.74 o 
  -2  -7  17        2.37        7.27     10.82 o 
  -1  -7  17        6.44       11.75     10.07 o 
   0  -7  17      107.56      122.33     11.85 o 
   1  -7  17        5.04        9.23      7.58 o 
   2  -7  17       94.97      100.87     16.46 o 
   3  -7  17        8.00       19.30      8.59 o 
   4  -7  17       58.63       60.67     16.62 o 
   5  -7  17        0.93        5.77     10.88 o 
  -3  -6  17        0.71       16.43      8.82 o 
  -2  -6  17       14.85        8.33     10.26 o 
  -1  -6  17       30.41       43.54     11.38 o 
   0  -6  17       74.76       92.97     10.58 o 
   1  -6  17        8.45       15.55      8.02 o 
   2  -6  17      113.60      106.43     13.88 o 
   3  -6  17        3.24        4.21     10.97 o 
   4  -6  17      169.30      178.56     17.41 o 
   5  -6  17       32.74       21.88     12.80 o 
   6  -6  17       30.20       44.52     13.10 o 
  -4  -5  17      142.49      143.60     20.53 o 
  -3  -5  17       73.83       63.71      9.44 o 
  -2  -5  17      215.97      217.82     14.20 o 
  -1  -5  17       19.65       10.20      9.95 o 
   0  -5  17        0.71        3.82      5.50 o 
   1  -5  17       22.74       27.45      8.54 o 
   2  -5  17        6.32        8.64      6.58 o 
   3  -5  17      175.40      177.86     17.14 o 
   4  -5  17      150.72      155.08     16.36 o 
   5  -5  17        1.66       11.78      8.24 o 
   6  -5  17      289.59      310.96     32.96 o 
  -4  -4  17        5.24        5.64      6.53 o 
  -3  -4  17        0.04       11.05      8.95 o 
  -2  -4  17       47.50       41.97      8.46 o 
  -1  -4  17        2.74        9.75      9.36 o 
   0  -4  17        2.98       -0.56      5.32 o 
   1  -4  17        0.01       -5.68      5.68 o 
   2  -4  17      245.26      220.80     17.99 o 
   3  -4  17      137.33      114.35     13.85 o 
   4  -4  17       46.31       55.72      7.64 o 
   5  -4  17       84.83       84.23     17.02 o 
   6  -4  17        0.00        2.58      8.12 o 
  -4  -3  17        0.18        5.40      6.95 o 
  -3  -3  17        7.78       14.14      6.57 o 
  -2  -3  17       10.42        6.26      6.59 o 
  -1  -3  17      139.93      144.87     16.37 o 
   0  -3  17        0.14        3.80      5.42 o 
   1  -3  17       53.11       47.11     10.01 o 
   2  -3  17      221.56      194.45     18.48 o 
   3  -3  17       10.48       16.70      7.35 o 
   4  -3  17      336.48      348.51     13.86 o 
   5  -3  17      122.60      160.81     16.95 o 
   6  -3  17       22.67       13.71      8.97 o 
   7  -3  17      320.65      318.43     35.73 o 
  -5  -2  17       10.18       31.22      9.26 o 
  -4  -2  17        7.19       15.21      7.83 o 
  -3  -2  17        0.45       10.14      6.06 o 
  -2  -2  17       27.80       22.27      7.44 o 
  -1  -2  17        0.78        8.64      7.46 o 
   0  -2  17        2.99        4.95      5.47 o 
   1  -2  17        4.25        5.25      5.99 o 
   2  -2  17        1.17        2.18      6.00 o 
   3  -2  17       15.88        8.31      7.52 o 
   4  -2  17        3.13        1.26      4.51 o 
   5  -2  17        9.61        0.58      7.22 o 
   6  -2  17       43.60       36.81     10.64 o 
   7  -2  17        0.02        3.29     10.46 o 
  -5  -1  17       10.90       22.49      7.61 o 
  -4  -1  17       26.06       31.95      7.82 o 
  -3  -1  17        0.12        2.00      6.11 o 
  -2  -1  17        6.19        7.21      6.49 o 
  -1  -1  17      237.08      207.83     14.44 o 
   0  -1  17      161.46      134.88     11.67 o 
   1  -1  17       16.25       27.51      8.33 o 
   2  -1  17      130.61      131.92     14.40 o 
   3  -1  17      272.13      254.12     13.39 o 
   4  -1  17       82.48      100.18     10.55 o 
   5  -1  17       54.45       35.38      9.75 o 
   6  -1  17       68.24       74.79     22.33 o 
   7  -1  17        7.65        6.13      9.12 o 
  -5   0  17       36.17       56.35      9.20 o 
  -4   0  17        4.73       35.28      7.42 o 
  -3   0  17       28.55       11.63      7.00 o 
  -2   0  17       13.03        6.51      6.23 o 
  -1   0  17        1.79        1.55      4.42 o 
   0   0  17       22.81       23.51      6.94 o 
   1   0  17      106.27       62.16     10.22 o 
   2   0  17       26.66       15.05     15.00 o 
   3   0  17        2.06        1.78      5.12 o 
   4   0  17       50.61       72.89      8.77 o 
   5   0  17      141.89      176.33     17.79 o 
   6   0  17       23.99       19.44      9.38 o 
   7   0  17       57.40       51.65      9.74 o 
  -5   1  17       82.78      114.74     15.63 o 
  -4   1  17       14.10       34.78      7.76 o 
  -3   1  17        0.11       -4.00      6.40 o 
  -2   1  17      176.68      189.71     14.09 o 
  -1   1  17       59.50       63.57      6.55 o 
   0   1  17      289.28      255.74     20.58 o 
   1   1  17       10.26       -1.34      7.16 o 
   2   1  17        0.19       -2.00      5.62 o 
   3   1  17       81.59       73.21      9.61 o 
   4   1  17      657.68      628.05     23.51 o 
   5   1  17      210.09      265.08     29.80 o 
   6   1  17       51.74       45.88      8.87 o 
   7   1  17      282.18      325.85     19.56 o 
  -5   2  17       55.50       78.41     14.58 o 
  -4   2  17       29.72       52.90      9.04 o 
  -3   2  17      142.97      165.95     14.82 o 
  -2   2  17       72.88       92.04     10.55 o 
  -1   2  17        3.09       -3.31      4.85 o 
   0   2  17      145.31      120.75     10.25 o 
   1   2  17       74.05       54.16     10.89 o 
   2   2  17       22.58       32.92      8.59 o 
   3   2  17      134.10      145.01     11.23 o 
   4   2  17       42.77       45.42      7.62 o 
   5   2  17        8.38       11.33      4.89 o 
   6   2  17       27.89       23.34      8.03 o 
   7   2  17       39.62       32.67     12.17 o 
  -5   3  17       96.18       66.39     15.77 o 
  -4   3  17      177.37      232.04     14.79 o 
  -3   3  17      154.10      152.64     15.65 o 
  -2   3  17        0.50       16.83     12.61 o 
  -1   3  17        8.63       16.91      5.54 o 
   0   3  17       47.68       84.34     19.78 o 
   1   3  17        4.24       10.59      7.40 o 
   2   3  17      116.78       98.26     10.59 o 
   3   3  17       22.35       45.47      7.24 o 
   4   3  17      208.54      216.16     18.91 o 
   5   3  17      141.48      149.61     10.62 o 
   6   3  17       84.05       89.95     12.20 o 
   7   3  17        8.90        6.50      7.11 o 
  -5   4  17        0.00       18.70     17.41 o 
  -4   4  17      144.19      162.06     43.56 o 
  -3   4  17       35.01       55.95     10.30 o 
  -2   4  17      209.52      218.50     14.11 o 
  -1   4  17      165.21      182.40     10.50 o 
   0   4  17       37.08       32.10      7.00 o 
   1   4  17       45.89       49.61      7.49 o 
   2   4  17       21.55       19.88      6.45 o 
   3   4  17        0.57       -0.40      4.32 o 
   4   4  17       10.84       12.99      5.37 o 
   5   4  17       61.44       66.65      9.82 o 
   6   4  17        0.61        8.09      6.54 o 
   7   4  17        0.00       -5.35      6.35 o 
  -4   5  17       14.41       10.06     26.35 o 
  -3   5  17      136.57      182.44     21.76 o 
  -2   5  17       35.98       25.76      9.60 o 
  -1   5  17       10.41       27.80      6.67 o 
   0   5  17      152.32      210.56     13.32 o 
   1   5  17       73.94       78.11      8.82 o 
   2   5  17       89.26      115.57     23.52 o 
   3   5  17       70.16       89.11     12.69 o 
   4   5  17       19.62       18.75      5.47 o 
   5   5  17        1.83       12.12      5.91 o 
   6   5  17       12.15       17.11      5.58 o 
   7   5  17       56.55       41.14      9.23 o 
  -4   6  17       11.44       23.70      8.57 o 
  -3   6  17       33.32       62.83     19.25 o 
  -2   6  17      210.31      230.97     17.35 o 
  -1   6  17      155.98      158.24     10.06 o 
   0   6  17      253.41      271.92     11.47 o 
   1   6  17        0.01        2.56      8.15 o 
   2   6  17       21.29       17.34      7.00 o 
   3   6  17       69.13       69.69     17.67 o 
   4   6  17        1.04        9.25      4.92 o 
   5   6  17       14.69        1.95      5.46 o 
   6   6  17       12.35        7.57      5.44 o 
  -4   7  17        0.01       11.44     13.83 o 
  -3   7  17        0.38        9.61      8.23 o 
  -2   7  17      124.28      109.91     15.21 o 
  -1   7  17      107.51      111.71     11.73 o 
   0   7  17      132.51      141.58     13.25 o 
   1   7  17      258.89      281.41     14.33 o 
   2   7  17       11.44       17.56      7.29 o 
   3   7  17      161.03      165.97     14.62 o 
   4   7  17       71.48       67.49     11.22 o 
   5   7  17        3.62        8.39      6.09 o 
   6   7  17       19.21       27.03      7.26 o 
  -3   8  17       99.50      119.85     13.94 o 
  -2   8  17      147.45      127.59     19.80 o 
  -1   8  17      162.47      177.79     13.72 o 
   0   8  17      137.32      144.36     11.50 o 
   1   8  17       52.64       52.07     11.44 o 
   2   8  17       12.36       15.85      6.32 o 
   3   8  17        7.15        1.96      6.83 o 
   4   8  17      107.99      112.59     11.10 o 
   5   8  17       13.17       13.68      6.46 o 
   6   8  17        1.23        9.93      8.06 o 
  -2   9  17       14.83       20.38      7.39 o 
  -1   9  17       36.63       63.10     12.83 o 
   0   9  17       26.26       17.36      7.02 o 
   1   9  17       35.81       45.40     11.40 o 
   2   9  17      204.35      201.12     14.40 o 
   3   9  17        6.72       -7.69      7.69 o 
   4   9  17      107.70      103.19     11.06 o 
   5   9  17      120.19      118.98     13.15 o 
  -1  10  17      148.66      185.04     21.54 o 
   0  10  17       71.57       96.07     11.33 o 
   1  10  17        6.60        2.67      7.16 o 
   2  10  17      145.78      136.77     14.92 o 
   3  10  17       85.99       80.61     19.99 o 
   4  10  17       34.82       25.73      7.48 o 
   0  11  17       88.58       88.63     12.39 o 
   1  11  17        8.90       -6.52      6.52 o 
   2  11  17      205.33      204.87     17.41 o 
   0  -8  18       42.68       39.59     14.46 o 
   1  -8  18      186.19      171.58     17.47 o 
   2  -8  18        1.64       18.31     14.36 o 
   3  -8  18       38.31       30.57     13.33 o 
  -2  -7  18      329.31      341.94     26.76 o 
  -1  -7  18       30.68       36.57     11.17 o 
   0  -7  18      229.80      270.73     32.09 o 
   1  -7  18       38.85       26.82      8.51 o 
   2  -7  18        1.62        6.45      8.53 o 
   3  -7  18       11.26       15.70      8.85 o 
   4  -7  18        3.86        1.54      9.99 o 
  -2  -6  18       66.92       79.73     15.92 o 
  -1  -6  18        0.58       12.54     10.38 o 
   0  -6  18       29.77       35.81      8.20 o 
   1  -6  18       56.86       37.10     12.00 o 
   2  -6  18      353.29      406.70     22.35 o 
   3  -6  18        6.12       18.02      8.21 o 
   4  -6  18      119.89      100.03     13.70 o 
   5  -6  18       97.76       78.94     17.71 o 
  -3  -5  18        1.55        8.28      7.12 o 
  -2  -5  18       18.59       28.37     13.34 o 
  -1  -5  18       80.93       74.53     27.50 o 
   0  -5  18      186.25      188.07     14.71 o 
   1  -5  18       52.70       55.11     10.78 o 
   2  -5  18      117.96      125.94     15.13 o 
   3  -5  18       20.41       18.60      7.89 o 
   4  -5  18       25.35       33.79      7.85 o 
   5  -5  18        0.09       -3.38      8.12 o 
  -3  -4  18        6.59       20.48     12.92 o 
  -2  -4  18        6.51        0.95      6.69 o 
  -1  -4  18      172.03      154.09     17.97 o 
   0  -4  18        4.01        2.28      5.81 o 
   1  -4  18       16.01       12.47      7.28 o 
   2  -4  18       35.72       47.77     10.44 o 
   3  -4  18      316.78      319.12     20.31 o 
   4  -4  18        3.72        2.82      5.37 o 
   5  -4  18       50.76       38.61     11.22 o 
   6  -4  18       53.98       41.01     21.45 o 
  -4  -3  18       32.86       37.24      8.76 o 
  -3  -3  18       60.49       78.81      9.56 o 
  -2  -3  18       27.79       39.62      8.63 o 
  -1  -3  18       54.21       72.07     22.32 o 
   0  -3  18       95.47       73.13      9.59 o 
   1  -3  18      226.48      206.38     32.12 o 
   2  -3  18      215.66      198.03     17.26 o 
   3  -3  18      265.67      254.94     18.32 o 
   4  -3  18        7.47       12.39      7.44 o 
   5  -3  18       42.29       50.17     14.66 o 
   6  -3  18        4.64        2.86      9.22 o 
  -4  -2  18        6.83        9.85      9.03 o 
  -3  -2  18       26.11       48.07     11.89 o 
  -2  -2  18      217.44      188.89     13.83 o 
  -1  -2  18       11.01       24.85     10.25 o 
   0  -2  18      209.79      178.42     13.55 o 
   1  -2  18       19.39       19.66      7.96 o 
   2  -2  18       30.94       18.18      8.67 o 
   3  -2  18       57.52       52.92      8.04 o 
   4  -2  18      226.85      195.70     12.17 o 
   5  -2  18        7.49        7.15      8.44 o 
   6  -2  18        4.58        7.49      9.36 o 
  -4  -1  18        1.08       13.40      7.49 o 
  -3  -1  18       11.71        9.41      7.79 o 
  -2  -1  18       74.96       52.28      8.38 o 
  -1  -1  18      183.71      141.52     12.43 o 
   0  -1  18       17.75       14.97      7.15 o 
   1  -1  18      186.11      125.45     13.98 o 
   2  -1  18       86.25       66.44     11.77 o 
   3  -1  18       75.13       88.85     11.48 o 
   4  -1  18       67.49       73.63      9.01 o 
   5  -1  18        0.69        5.51      9.68 o 
   6  -1  18        0.02       -5.92      8.46 o 
   7  -1  18        0.71        3.09      7.99 o 
  -4   0  18        7.13       13.10      7.23 o 
  -3   0  18        0.22        5.79      7.20 o 
  -2   0  18        1.66        0.29      6.78 o 
  -1   0  18       25.06       28.04      7.25 o 
   0   0  18       42.99       25.30      6.97 o 
   1   0  18       12.86       -5.91      6.04 o 
   2   0  18       75.89       68.12     11.33 o 
   3   0  18        5.77        6.72      7.46 o 
   4   0  18      194.47      151.75     14.40 o 
   5   0  18        7.29       13.29      8.58 o 
   6   0  18        3.08        5.38      8.01 o 
   7   0  18       14.11        7.87     11.58 o 
  -4   1  18       35.24       44.74      8.56 o 
  -3   1  18       33.44       35.42      8.20 o 
  -2   1  18       81.91       99.49     10.98 o 
  -1   1  18      101.38       84.01      7.59 o 
   0   1  18       32.93       11.49      6.37 o 
   1   1  18      101.89       98.14     27.74 o 
   2   1  18       21.22       31.49      7.22 o 
   3   1  18      404.39      371.52     15.88 o 
   4   1  18       12.98        3.61      5.54 o 
   5   1  18       39.13       33.16     10.25 o 
   6   1  18       28.63       16.95      9.07 o 
   7   1  18        3.71        4.95      7.24 o 
  -4   2  18       79.64      123.75     11.81 o 
  -3   2  18        0.01        3.20      8.16 o 
  -2   2  18       42.66       40.56      8.95 o 
  -1   2  18       18.77       16.33      5.94 o 
   0   2  18       19.08       14.15      6.06 o 
   1   2  18       84.57       77.22     14.15 o 
   2   2  18       24.21       20.26      6.21 o 
   3   2  18       10.68       16.46     13.96 o 
   4   2  18       14.51       18.28      6.26 o 
   5   2  18       34.36       24.25      6.53 o 
   6   2  18        1.80        0.43      6.18 o 
   7   2  18       27.54        7.91      7.42 o 
  -4   3  18        2.15       32.25      7.62 o 
  -3   3  18        1.80       17.95      6.82 o 
  -2   3  18      474.40      501.16     21.63 o 
  -1   3  18       81.51       94.85      8.92 o 
   0   3  18       97.11       80.02     11.67 o 
   1   3  18        0.80       10.59      4.99 o 
   2   3  18       10.56       17.70     10.09 o 
   3   3  18      167.98      171.43     12.38 o 
   4   3  18      326.35      352.33     20.89 o 
   5   3  18        0.33        2.41      5.37 o 
   6   3  18       29.45       13.70      6.91 o 
   7   3  18        0.42       -2.51      6.28 o 
  -4   4  18       51.17       49.19     10.52 o 
  -3   4  18      201.47      199.05     14.75 o 
  -2   4  18       30.92       11.78      7.26 o 
  -1   4  18        8.84        0.37      5.11 o 
   0   4  18       60.31       46.69      7.95 o 
   1   4  18        5.89       13.48      6.39 o 
   2   4  18        0.41        6.90      6.30 o 
   3   4  18        1.59        7.45      4.93 o 
   4   4  18      107.59      107.46     20.36 o 
   5   4  18       29.69       28.21      6.63 o 
   6   4  18       13.10        9.90      7.17 o 
  -4   5  18       82.05       89.73     20.66 o 
  -3   5  18       18.08       28.65     11.20 o 
  -2   5  18      110.34      144.60     12.58 o 
  -1   5  18      353.71      431.12     26.38 o 
   0   5  18       70.95       92.23     15.41 o 
   1   5  18       16.59       30.79      6.97 o 
   2   5  18        9.46       21.06      7.54 o 
   3   5  18        0.21        4.10     10.51 o 
   4   5  18      171.93      190.11     15.16 o 
   5   5  18       38.48       29.26      6.93 o 
   6   5  18        0.46        3.90      6.84 o 
  -3   6  18        4.71       20.13      9.08 o 
  -2   6  18       81.19       61.64     15.19 o 
  -1   6  18       11.79       21.01      9.78 o 
   0   6  18        0.40        7.70      5.59 o 
   1   6  18       64.35       46.19      8.13 o 
   2   6  18       12.90        2.81      6.53 o 
   3   6  18       65.55       85.13     10.69 o 
   4   6  18       15.48        6.21      6.98 o 
   5   6  18       22.48       10.26      5.26 o 
   6   6  18        0.12       -2.83      4.83 o 
  -3   7  18        2.36        6.86      8.85 o 
  -2   7  18       57.25       77.11     12.80 o 
  -1   7  18      575.33      649.41     21.20 o 
   0   7  18      209.34      218.17     14.52 o 
   1   7  18       54.69       66.34      9.53 o 
   2   7  18       78.84       96.88     10.13 o 
   3   7  18      125.82      142.85     26.01 o 
   4   7  18        0.05        6.56      5.15 o 
   5   7  18       15.31       13.72      6.43 o 
  -2   8  18       23.34       39.30      8.81 o 
  -1   8  18      107.95      120.09     13.80 o 
   0   8  18        2.76       -1.25      5.92 o 
   1   8  18        8.41        4.78      7.00 o 
   2   8  18        0.06        2.57      6.00 o 
   3   8  18        0.01       -6.30      6.30 o 
   4   8  18        1.20        8.94      6.21 o 
   5   8  18        2.38        3.25      5.78 o 
  -1   9  18        3.61       15.43      6.99 o 
   0   9  18      339.67      365.93     31.27 o 
   1   9  18      126.36      125.08     22.79 o 
   2   9  18       43.42       34.64      8.69 o 
   3   9  18      217.51      210.86     17.46 o 
   4   9  18      208.97      150.31     12.75 o 
   0  10  18       43.47       55.81     15.78 o 
   1  10  18        0.16        2.29      7.51 o 
   2  10  18        1.48       -1.02      7.70 o 
   3  10  18        9.82       -4.94     13.89 o 
   0  -7  19       48.81       96.86     21.46 o 
   1  -7  19       74.54       68.26     17.49 o 
   2  -7  19        2.65       12.61     16.22 o 
   3  -7  19        0.63       15.62     10.39 o 
  -1  -6  19        8.87       29.00     19.39 o 
   0  -6  19      184.77      158.91     26.50 o 
   1  -6  19      161.77      141.53     25.94 o 
   2  -6  19        9.04       14.33      9.33 o 
   3  -6  19       66.94       99.60     20.22 o 
   4  -6  19      103.37       89.59     14.09 o 
  -2  -5  19        0.02        5.22     13.73 o 
  -1  -5  19        8.70       24.39     11.38 o 
   0  -5  19      154.62      153.52     20.16 o 
   1  -5  19        0.86       11.85      8.46 o 
   2  -5  19        0.44        8.93      8.31 o 
   3  -5  19       13.76       20.03     14.15 o 
   4  -5  19       44.82       52.70      7.90 o 
   5  -5  19        0.47       10.42      8.24 o 
  -3  -4  19        0.22       16.23     13.82 o 
  -2  -4  19       10.88       19.08     17.23 o 
  -1  -4  19       23.66       11.48     11.28 o 
   0  -4  19       54.98       80.21     14.26 o 
   1  -4  19      176.42      198.36     48.88 o 
   2  -4  19       29.26       20.91      8.67 o 
   3  -4  19        1.00       -1.58      7.53 o 
   4  -4  19       38.90       37.90      7.58 o 
   5  -4  19       90.50       63.47     12.70 o 
  -3  -3  19      129.31      181.97     28.68 o 
  -2  -3  19       31.13       25.32     14.82 o 
  -1  -3  19       69.43       61.89     14.13 o 
   0  -3  19        0.81       10.85      6.64 o 
   1  -3  19        0.27        4.39      6.14 o 
   2  -3  19       66.98       44.85      9.85 o 
   3  -3  19       37.88        9.25      7.44 o 
   4  -3  19        1.05        0.42      5.37 o 
   5  -3  19       17.73       16.44      9.74 o 
   6  -3  19       44.73       32.32      9.96 o 
  -3  -2  19        0.06       13.98      7.36 o 
  -2  -2  19        4.22        3.63      7.15 o 
  -1  -2  19        0.62       -3.06      8.94 o 
   0  -2  19        3.42       12.52      6.13 o 
   1  -2  19       13.77       20.01     10.08 o 
   2  -2  19       56.16       48.76     10.20 o 
   3  -2  19      174.19      152.42     12.55 o 
   4  -2  19       29.20       33.18      7.23 o 
   5  -2  19       16.01       14.90      9.53 o 
   6  -2  19        1.87       -2.70      6.36 o 
  -3  -1  19       76.35       96.31     17.93 o 
  -2  -1  19        1.12        9.08      6.81 o 
  -1  -1  19      147.43      121.25     16.44 o 
   0  -1  19       17.47       14.36     10.37 o 
   1  -1  19        3.89       -3.35      6.19 o 
   2  -1  19       14.62       17.91     13.45 o 
   3  -1  19        1.41        5.32      5.36 o 
   4  -1  19       13.85        6.11      5.46 o 
   5  -1  19       13.51       18.66     10.93 o 
   6  -1  19       43.94       51.26     11.65 o 
  -3   0  19      128.33      147.49     13.41 o 
  -2   0  19       96.68      125.60     13.76 o 
  -1   0  19       30.82       27.90     12.41 o 
   0   0  19       24.76       19.16      6.85 o 
   1   0  19        5.56        6.65      7.01 o 
   2   0  19        2.81       -0.01      5.03 o 
   3   0  19       37.88       19.62      8.27 o 
   4   0  19       46.22       40.21      8.18 o 
   5   0  19       30.08       24.00     13.38 o 
   6   0  19       14.57        5.64      8.43 o 
  -3   1  19       77.80      110.16     23.12 o 
  -2   1  19      105.23      112.46     13.87 o 
  -1   1  19        0.03        6.67      9.38 o 
   0   1  19       76.78       83.12     10.16 o 
   1   1  19       25.22       14.56     10.41 o 
   2   1  19       18.96       25.16      6.81 o 
   3   1  19       25.67       44.11     12.18 o 
   4   1  19        5.86        1.54      5.15 o 
   5   1  19      104.78       93.82     14.97 o 
   6   1  19       51.90       39.91     11.12 o 
  -3   2  19        2.64       15.77      7.30 o 
  -2   2  19       22.78       35.96      9.07 o 
  -1   2  19        8.13        8.62      5.59 o 
   0   2  19        2.99        5.52      5.83 o 
   1   2  19        5.46        1.44      6.62 o 
   2   2  19       17.34       31.11      8.82 o 
   3   2  19       58.72       56.99      9.28 o 
   4   2  19       34.22       19.60      6.38 o 
   5   2  19        0.02        1.29      5.28 o 
   6   2  19        0.08        0.49      8.20 o 
  -3   3  19       10.81       20.98      7.41 o 
  -2   3  19      115.26      129.73     18.29 o 
  -1   3  19      299.98      332.00     13.67 o 
   0   3  19       12.58        1.15      9.60 o 
   1   3  19       77.76       90.41      8.82 o 
   2   3  19       32.16       29.82      7.77 o 
   3   3  19        0.11        9.48      8.49 o 
   4   3  19       32.91       36.85      7.98 o 
   5   3  19       17.45       13.39      8.02 o 
   6   3  19       48.49       64.56     13.49 o 
  -3   4  19       10.00       22.20     13.67 o 
  -2   4  19       74.05       60.50     12.85 o 
  -1   4  19       13.96       21.89      6.41 o 
   0   4  19        2.71       25.68      6.73 o 
   1   4  19       15.93       27.09      8.05 o 
   2   4  19       27.82       40.84      8.27 o 
   3   4  19      157.99      154.59     13.55 o 
   4   4  19       11.22       10.91      7.15 o 
   5   4  19       28.71       22.39      7.15 o 
   6   4  19        0.05       -1.90      6.34 o 
  -2   5  19        6.27       29.48      7.91 o 
  -1   5  19      374.92      440.66     14.44 o 
   0   5  19       48.75       59.50     10.32 o 
   1   5  19        0.07       22.23     13.78 o 
   2   5  19       54.24       37.27      8.99 o 
   3   5  19      249.55      267.36     16.88 o 
   4   5  19        0.01       -2.79      5.32 o 
   5   5  19       88.93       87.18     11.38 o 
   6   5  19        2.94        3.27     10.00 o 
  -2   6  19       12.77       13.01     18.53 o 
  -1   6  19        0.00        6.82      6.33 o 
   0   6  19       20.29       19.62     12.08 o 
   1   6  19       75.10       92.89     10.40 o 
   2   6  19        1.67        2.31      7.08 o 
   3   6  19      175.54      201.69     26.90 o 
   4   6  19      199.28      235.95     22.74 o 
   5   6  19        7.68       13.13      6.02 o 
  -2   7  19      240.49      283.60     19.18 o 
  -1   7  19        4.04       10.03      7.29 o 
   0   7  19      104.38      112.66     14.40 o 
   1   7  19       31.49       35.00      8.17 o 
   2   7  19       21.38       26.25      9.50 o 
   3   7  19      169.80      149.02     14.61 o 
   4   7  19      193.49      200.88     14.42 o 
   5   7  19       23.64       14.63      6.50 o 
  -1   8  19        0.06       16.73      7.69 o 
   0   8  19        0.27       -9.97     11.33 o 
   1   8  19       10.02        6.67      7.44 o 
   2   8  19        9.67       16.42      7.34 o 
   3   8  19        2.55        6.54      7.87 o 
   4   8  19       86.39       91.93     12.08 o 
   0   9  19        0.42       15.61     29.67 o 
   1   9  19       43.39       61.21     15.17 o 
   2   9  19      118.31       93.30     15.27 o 
   3   9  19       15.26       11.72     15.63 o 
   1  -6  20       66.37       69.30     17.13 o 
   2  -6  20       14.91        3.36     16.96 o 
  -1  -5  20       18.52       25.56     12.01 o 
   0  -5  20      155.80      162.17     26.57 o 
   1  -5  20       74.85       45.90     16.66 o 
   2  -5  20       12.96       60.21     19.86 o 
   3  -5  20       33.14       31.38     11.36 o 
   4  -5  20      272.26      312.71     19.48 o 
  -1  -4  20        6.64       16.02     11.39 o 
   0  -4  20       17.55       11.99     10.49 o 
   1  -4  20       13.56       17.46      8.42 o 
   2  -4  20        8.77        6.03     11.05 o 
   3  -4  20      213.23      219.62     39.64 o 
   4  -4  20       48.28       70.33     10.55 o 
  -2  -3  20       34.13       30.06     11.88 o 
  -1  -3  20      120.57      138.14     18.18 o 
   0  -3  20        3.30        3.15      6.61 o 
   1  -3  20        0.00       10.25      8.03 o 
   2  -3  20       56.03       41.27     10.53 o 
   3  -3  20       38.19       26.06     10.42 o 
   4  -3  20        0.19       -0.10      5.34 o 
   5  -3  20       63.56       43.68     11.31 o 
  -2  -2  20       46.46       53.45     13.28 o 
  -1  -2  20       62.74       60.53     13.51 o 
   0  -2  20        7.35       12.95     11.16 o 
   1  -2  20       38.47       47.58     10.37 o 
   2  -2  20        0.19        3.66      6.83 o 
   3  -2  20      107.65      101.41     11.29 o 
   4  -2  20       36.98       26.14      8.34 o 
   5  -2  20      125.49      103.05     15.37 o 
  -2  -1  20       47.64       48.26     10.63 o 
  -1  -1  20        1.85       10.50     10.73 o 
   0  -1  20        6.99       10.13      9.95 o 
   1  -1  20       18.66       26.61      9.28 o 
   2  -1  20        7.48        5.47      7.90 o 
   3  -1  20        0.01       -4.31      5.52 o 
   4  -1  20        5.69       -0.74      5.75 o 
   5  -1  20       31.81       31.97     10.60 o 
  -3   0  20       48.62       46.08      9.18 o 
  -2   0  20       24.78       27.27      8.44 o 
  -1   0  20      111.83      126.07     14.64 o 
   0   0  20        0.18        0.99      6.05 o 
   1   0  20        5.59        1.55      7.36 o 
   2   0  20       64.88       36.68     13.31 o 
   3   0  20        5.03        5.48      5.54 o 
   4   0  20       77.30       69.59      9.94 o 
   5   0  20        1.45        7.01      8.22 o 
  -3   1  20        6.76       12.97      7.43 o 
  -2   1  20      264.98      301.68     17.05 o 
  -1   1  20       38.55       28.00     12.71 o 
   0   1  20       21.16       16.31      6.62 o 
   1   1  20       32.63       42.45      9.09 o 
   2   1  20        0.63       -4.98      4.98 o 
   3   1  20        4.21        2.39      5.41 o 
   4   1  20      135.87      126.42     17.11 o 
   5   1  20        2.88       10.06      9.08 o 
  -3   2  20      132.75      138.51     12.93 o 
  -2   2  20       10.13       16.79      8.09 o 
  -1   2  20      280.40      345.19     31.73 o 
   0   2  20        3.88       11.22      6.95 o 
   1   2  20       11.70       14.15      7.35 o 
   2   2  20       27.14       15.33      9.55 o 
   3   2  20      224.39      207.60     14.26 o 
   4   2  20       12.97        8.10      6.20 o 
   5   2  20       21.45        5.75      6.07 o 
  -2   3  20        0.78       22.74      7.90 o 
  -1   3  20      211.70      243.82     39.48 o 
   0   3  20       22.07       29.13     15.62 o 
   1   3  20        5.64       13.58      6.14 o 
   2   3  20       40.09       38.51      8.41 o 
   3   3  20        0.65       17.52     10.47 o 
   4   3  20        1.01       -0.55      5.40 o 
   5   3  20       97.06       81.11      9.78 o 
  -2   4  20       28.83       24.66     12.34 o 
  -1   4  20        0.02        3.00      7.00 o 
   0   4  20       87.47       93.60     10.88 o 
   1   4  20       51.11       63.86      9.17 o 
   2   4  20       10.38       16.86     12.50 o 
   3   4  20       96.61      110.59     12.15 o 
   4   4  20       91.08       93.34     11.64 o 
   5   4  20        1.36        1.26      7.52 o 
  -2   5  20      151.72      171.69     16.41 o 
  -1   5  20       70.40       85.11     11.54 o 
   0   5  20       41.78       35.58      7.64 o 
   1   5  20      158.37      176.50     13.54 o 
   2   5  20        0.52       16.59      7.44 o 
   3   5  20      221.08      227.16     15.98 o 
   4   5  20        1.37        6.61      6.04 o 
   5   5  20        1.13       -0.09      5.37 o 
  -1   6  20       94.66       85.87     11.45 o 
   0   6  20        5.40       14.70      9.86 o 
   1   6  20      213.51      259.28     27.30 o 
   2   6  20      107.36       77.50     11.51 o 
   3   6  20        1.20        9.95      7.32 o 
   4   6  20      141.21      184.59     25.82 o 
  -1   7  20       78.15       60.41     18.65 o 
   0   7  20       93.34      115.54     11.42 o 
   1   7  20        6.20       12.44      7.28 o 
   2   7  20      225.42      213.27     17.34 o 
   3   7  20       45.04       36.20      9.48 o 
   1   8  20        1.41       -2.95      6.22 o 
   2   8  20      183.49      205.73     30.80 o 
   0  -4  21       10.70       34.52     16.60 o 
   1  -4  21        4.36       24.13      9.29 o 
   2  -4  21      128.36      128.41     21.01 o 
   0  -3  21       10.54       29.83     11.45 o 
   1  -3  21       70.90       66.57     12.64 o 
   2  -3  21       85.79       92.23     28.97 o 
   3  -3  21      112.06      141.00     13.37 o 
  -1  -2  21       72.96       50.73     13.27 o 
   0  -2  21      133.68      165.34     18.88 o 
   1  -2  21       48.53       28.31      9.35 o 
   2  -2  21      120.35       94.88     21.39 o 
   3  -2  21       37.28       31.74      7.75 o 
   4  -2  21        0.12       10.38      6.06 o 
  -1  -1  21        9.19       20.58     11.05 o 
   0  -1  21        0.25        5.61      9.13 o 
   1  -1  21       10.98        6.89      8.49 o 
   2  -1  21        3.79       11.15      8.97 o 
   3  -1  21      115.67      121.17     12.40 o 
   4  -1  21       10.05       -2.94      5.54 o 
  -1   0  21        1.01       -5.35     11.57 o 
   0   0  21      145.09      157.74     14.17 o 
   1   0  21        3.97        1.03      9.91 o 
   2   0  21      112.71       66.58      9.92 o 
   3   0  21       24.34       17.95      6.95 o 
   4   0  21      103.28       60.80      9.52 o 
  -2   1  21        3.30       52.38     18.72 o 
  -1   1  21        0.64       12.35     11.31 o 
   0   1  21        2.05       10.82      6.87 o 
   1   1  21       41.48       37.90     20.71 o 
   2   1  21        0.04       11.07      9.88 o 
   3   1  21       34.92       18.63      7.11 o 
   4   1  21       32.73        9.31      9.35 o 
  -1   2  21       48.21       43.64     13.59 o 
   0   2  21        4.05        2.90      6.29 o 
   1   2  21      130.52      149.20     14.37 o 
   2   2  21       67.53       73.18     10.78 o 
   3   2  21      207.92      217.41     16.09 o 
   4   2  21       15.83       12.98      6.73 o 
  -1   3  21       13.95       12.07     17.51 o 
   0   3  21        1.98       -4.06      5.81 o 
   1   3  21        0.17        9.06      7.55 o 
   2   3  21        9.56       -0.78      6.56 o 
   3   3  21        5.33       24.25     11.06 o 
   4   3  21        3.50        0.48      5.90 o 
  -1   4  21      103.28      159.45     30.11 o 
   0   4  21       35.75       13.78      6.84 o 
   1   4  21        0.04        6.10      8.22 o 
   2   4  21      289.40      292.59     26.66 o 
   3   4  21       89.70      113.62     12.81 o 
   4   4  21       72.40       52.33     10.76 o 
   0   5  21       13.25       27.19      7.24 o 
   1   5  21        7.12       21.38      7.26 o 
   2   5  21       13.44       26.35      9.01 o 
   3   5  21       26.72       28.98      8.11 o 
   0   6  21       63.25      117.97     22.66 o 
   1   6  21        2.55       16.48      7.01 o 
   2   6  21        0.50       -4.73      8.39 o 
   3   6  21      446.19      550.83     68.13 o 
   1  -1  22       63.80       76.74     14.34 o 
   2  -1  22       39.98       48.35      9.60 o 
   3  -1  22        5.73       25.54     11.16 o 
   0   0  22       67.07       79.80     14.69 o 
   1   0  22       25.77        6.49     11.67 o 
   2   0  22       21.32       10.64      7.27 o 
   3   0  22        0.69        8.03      5.91 o 
   0   1  22       23.56        7.11      7.42 o 
   1   1  22        0.03        1.53      7.82 o 
   2   1  22      113.72      106.08     11.90 o 
   3   1  22       44.62       46.74      8.75 o 
   0   2  22       47.09       31.94      8.44 o 
   1   2  22        2.62       19.15     10.44 o 
   2   2  22      110.25      129.42     18.55 o 
   3   2  22       36.94       30.15      7.21 o 
   1   3  22        0.17        9.91     12.03 o 
   2   3  22        4.90        8.30      6.94 o 
   2   4  22       23.04       29.54     16.12 o 
                                                 
